# Supplementary material for: Time-varying stimuli that prolong IKK activation promote nuclear remodeling and mechanistic switching of NF-κB dynamics
Source: Nat Commun. 2025 Aug 8;16:7329. doi: 10.1038/s41467-025-62837-0 (PMC12334592; doi:10.1038/s41467-025-62837-0)
Supplement: Supplementary file 4 — Supplementary Data 2 [file 41467_2025_62837_MOESM4_ESM.zip]

Archive with 24 entries (20 files):
- D2FCSquared-main/
- D2FCSquared-main/Classes/
- D2FCSquared-main/Classes/Helper.m
- D2FCSquared-main/D2FCSquared.m
- D2FCSquared-main/D2FC_BetaAddition.m
- D2FCSquared-main/D2FC_EpsilonAddition.m
- D2FCSquared-main/Data/
- D2FCSquared-main/Data/ExpData.mat
- D2FCSquared-main/Data/MeanIKKTrajectories.csv
- D2FCSquared-main/Data/SingleCellTrajectories.xlsx
- D2FCSquared-main/FigureCreation.m
- D2FCSquared-main/Functions/
- D2FCSquared-main/Functions/GenerateCytoplasmNucleurTransfer.m
- D2FCSquared-main/Functions/GetMeanNuclearRelAExpData.m
- D2FCSquared-main/Functions/RateExitNucleus.m
- D2FCSquared-main/Functions/RateIntoNucleus.m
- D2FCSquared-main/Functions/SimulateModel.m
- D2FCSquared-main/Functions/UpdateParameters.m
- D2FCSquared-main/LICENSE
- D2FCSquared-main/ModelParameters.xlsx
- D2FCSquared-main/README.md
- D2FCSquared-main/RunAverageIKKTrajectory.m
- D2FCSquared-main/RunSingleCellTrajectories.m
- D2FCSquared-main/parameters_d2fc.m
