# Supplementary material for: Time-varying stimuli that prolong IKK activation promote nuclear remodeling and mechanistic switching of NF-κB dynamics
Source: Nat Commun. 2025 Aug 8;16:7329. doi: 10.1038/s41467-025-62837-0 (PMC12334592; doi:10.1038/s41467-025-62837-0)
Supplement: Supplementary file 4 — Supplementary Data 2 [file 41467_2025_62837_MOESM4_ESM.zip › D2FCSquared-main/Functions/GenerateCytoplasmNucleurTransfer.m]

function [Rate1,Rate2,Rate3,Rate4] = GenerateCytoplasmNucleurTransfer(Model,SpeciesName,KEntry,KExit,NuclearScalingFactor)
    [Rate1,Rate2] = RateIntoNucleus(Model,SpeciesName,KEntry,NuclearScalingFactor);
    [Rate3,Rate4] = RateExitNucleus(Model,SpeciesName,KExit,NuclearScalingFactor);
   
end 
