# Supplementary material for: Time-varying stimuli that prolong IKK activation promote nuclear remodeling and mechanistic switching of NF-κB dynamics
Source: Nat Commun. 2025 Aug 8;16:7329. doi: 10.1038/s41467-025-62837-0 (PMC12334592; doi:10.1038/s41467-025-62837-0)
Supplement: Supplementary file 4 — Supplementary Data 2 [file 41467_2025_62837_MOESM4_ESM.zip › D2FCSquared-main/Functions/GetMeanNuclearRelAExpData.m]

function [meanRelAFC] = GetMeanNuclearRelAExpData(Data,ScenarioName)
    scenarios = ["Control" "1X30 sec" "1X2 min" "1X6 min" "1X15 min"...
             "1X30 min" "2X3 min" "3X2 min" "4X1.5 min"]; 

    keyValue = ["IKK_RelA_negativeControl"
                "IKK_RelA_Single_30sec_pulse"
                "IKK_RelA_Single_2min_pulse"
                "IKK_RelA_Single_6min_pulse"
                "IKK_RelA_Single_15min_pulse"
                "IKK_RelA_Single_30min_pulse"
                "IKK_RelA_Two_3min_pulses_05min_gap"
                "IKK_RelA_Three_2min_pulses_05min_gap"
                "IKK_RelA_Four_90sec_pulses_05min_gap"]; 

    idx = find(ScenarioName ==scenarios ); 

    keyScenario = keyValue(idx); 

    relAFC = Data.(keyScenario).RelA_FC;
    
    meanRelAFC = mean(relAFC,2);

end 
