# Supplementary material for: Time-varying stimuli that prolong IKK activation promote nuclear remodeling and mechanistic switching of NF-κB dynamics
Source: Nat Commun. 2025 Aug 8;16:7329. doi: 10.1038/s41467-025-62837-0 (PMC12334592; doi:10.1038/s41467-025-62837-0)
Supplement: Supplementary file 4 — Supplementary Data 2 [file 41467_2025_62837_MOESM4_ESM.zip › D2FCSquared-main/Functions/RateExitNucleus.m]

function [RateExit,RateEnter] = RateExitNucleus(Model,SpeciesName,K,ScalingFactor)
    reaction1 = sprintf("null -> Cytoplasm.%s" ,SpeciesName);
    reactionRate1 =  sprintf("%s * Nucleus.%s",K,SpeciesName);

    reaction2 = sprintf("Nucleus.%s -> null"   ,SpeciesName);
    reactionRate2 =  sprintf("%s * %s * Nucleus.%s",ScalingFactor,K,SpeciesName);


    
    RateEnter = addreaction(Model,reaction1,"ReactionRate", reactionRate1);
    RateExit = addreaction(Model,reaction2 ,"ReactionRate",reactionRate2);

end
