# Supplementary material for: Time-varying stimuli that prolong IKK activation promote nuclear remodeling and mechanistic switching of NF-κB dynamics
Source: Nat Commun. 2025 Aug 8;16:7329. doi: 10.1038/s41467-025-62837-0 (PMC12334592; doi:10.1038/s41467-025-62837-0)
Supplement: Supplementary file 4 — Supplementary Data 2 [file 41467_2025_62837_MOESM4_ESM.zip › D2FCSquared-main/Functions/UpdateParameters.m]

function [model] = UpdateParameters(model,parameters2Update,StartIndex)

%Updating Model parameters starting from an index. 
lengthOfParameters = length(parameters2Update);
for i = 1:lengthOfParameters
    index2Update = i+StartIndex-1;
    model.Parameters(index2Update).value = parameters2Update(i);
end 

end 
