# Supplementary material for: Time-varying stimuli that prolong IKK activation promote nuclear remodeling and mechanistic switching of NF-κB dynamics
Source: Nat Commun. 2025 Aug 8;16:7329. doi: 10.1038/s41467-025-62837-0 (PMC12334592; doi:10.1038/s41467-025-62837-0)
Supplement: Supplementary file 4 — Supplementary Data 2 [file 41467_2025_62837_MOESM4_ESM.zip › D2FCSquared-main/ModelParameters.xlsx]

## Sheet: MainTextModels
Model Index	Parameter Name	D2FCSquared	D2FCOptimized	D2FC	Custom
16	ka1a	0.58537	77.6485	0.5	0.58537
17	kd1a	0.05	0.05	0.05	0.05
18	ki1	0.00540346	0.0258872	0.0026	0.00540346
19	ke1	9.6567e-05	0.000519963	5.2e-05	9.6567e-05
20	f_ka1a	0.0424953	1	1	0.0424953
21	f_kd1a	0.0262528	1	1	0.0262528
22	ka1a_nucleus	1e-14	1e-14	1e-14	1e-14
23	kd1a_nucleus	1e-14	1e-14	1e-14	1e-14
24	ka1d	0.000707019	0	0	0.000707019
25	ps	7950.55	0	0	7950.55
26	h3	1	0	0	1
27	kdP	3.1623	1	1	3.1623
28	h2	1.50004	0	0	1.50004
29	kdNFKB	1.03393	1	1	1.03393
30	ka2a	0.0131977	0	0	0.0131977
31	kd1d	6.68391e-05	0	0	6.68391e-05
32	c4a	0.0005	0.0005	0.0005	0.0005
33	ke2a	0.0835343	0.00108252	0.01	0.0835343
34	ki3a	0.00663756	7.18175e-05	0.00067	0.00663756
35	ke3a	0.00245689	0.00302657	0.000335	0.00245689
36	c5a	2.2e-05	2.2e-05	2.2e-05	2.2e-05
37	ka	2.40946e-06	1.69639e-06	5.5e-08	2.40946e-06
38	ki	0.0115582	0.0112539	0.003	0.0115582
39	kp	6.46428e-05	0.0115999	0.0006	6.46428e-05
40	kbA20	0.0018	0.0018	0.0018	0.0018
41	c1a	15.2538	21694.1	140000	15.2538
42	h	2	2	2	2
43	k	0.066809	0.065001	0.065	0.066809
44	rs_a	6.85241e-08	1e-12	1e-12	6.85241e-08
45	c3a	0.0003	0.0003	0.0003	0.0003
46	c2a	0.5	0.5	0.5	0.5
47	k4	0.0101782	0.629393	0.065	0.0101782
48	c6a	4.29e-05	4.29e-05	4.28571e-05	4.29e-05
49	c1	2e-07	2e-07	2e-07	2e-07
50	k2	0.997921	0.0147591	0.065	0.997921
51	c3	0.0004	0.0004	0.0004	0.0004
52	c2	0.5	0.5	0.5	0.5
53	c4	0.0045	0.0045	0.0045	0.0045
54	kc1a	0.499786	0.491664	0.074	0.499786
55	kt1a	0.00579624	0.000910019	0.1	0.00579624
56	kc2a	0.407105	0.00902733	0.37	0.407105
57	kt2a	0.000127381	0.000134727	0.1	0.000127381

## Sheet: SupplmentaryModel_IkBe
Model Index	Parameter Name	BestParamSet
16	ka1a	1.20221
17	kd1a	0.05
18	ki1	0.0155083
19	ke1	0.00051995
20	f_ka1a	0.994777
21	f_kd1a	0.0109347
22	ka1a_nucleus	1e-14
23	kd1a_nucleus	1e-14
24	c4a	0.0005
25	ke2a	0.00354272
26	ki3a	0.00285226
27	ke3a	0.000118995
28	c5a	2.2e-05
29	ka	1.33412e-07
30	ki	0.000419064
31	kp	0.00811107
32	kbA20	0.0018
33	c1a	24.9963
34	h	2
35	k	0.681025
36	rs_a	5.04964e-08
37	c3a	0.0003
38	c2a	0.5
39	k4	0.0197343
40	c6a	4.29e-05
41	c1	2e-07
42	k2	0.0347205
43	c3	0.0004
44	c2	0.5
45	c4	0.0045
46	kc1a	0.499511
47	kt1a	2.64199e-06
48	kc2a	0.0091587
49	kt2a	0.00438437
50	k_time	1
51	DelayTime	2700
52	SlopeTimeDelay	9.9899
53	rs_e	9.92322e-08
54	rd_e	0.0003
55	ps_c_e	0.5
56	pd_n_e	0.0005
57	in_e	0.00292948
58	ex_e	5.23737e-05
59	a_c_en	0.01
60	d_c_en	0.05
61	f_a_n_en	0.140083
62	f_d_n_en	0.0141041
63	a_n_en	1e-14
64	d_n_en	1e-14
65	pd_c_2en	2.2e-05
66	ex_2en	0.000710171
67	kc1e	0.00909161
68	kt1e	0.00189795
69	kc2e	0.0179609
70	kt2e	0.00598014

## Sheet: SupplmentaryModel_IkBb
Model Index	Parameter Name	BestParamSet
16	ka1a	1.83987
17	kd1a	0.05
18	ki1	0.00886731
19	ke1	5.73979e-06
20	f_ka1a	0.010166
21	f_kd1a	0.010011
22	ka1a_nucleus	1e-14
23	kd1a_nucleus	1e-14
24	c4a	0.0005
25	ke2a	0.00101396
26	ki3a	6.83228e-05
27	ke3a	0.00319064
28	c5a	2.2e-05
29	ka	1.4543e-05
30	ki	0.00103141
31	kp	0.0115438
32	kbA20	0.0018
33	c1a	24.9994
34	h	2
35	k	0.0650253
36	rs_a	7.07492e-08
37	c3a	0.0003
38	c2a	0.5
39	k4	0.981326
40	c6a	4.29e-05
41	c1	2e-07
42	k2	0.0378362
43	c3	0.0004
44	c2	0.5
45	c4	0.0045
46	kc1a	0.499893
47	kt1a	0.00575516
48	kc2a	0.499921
49	kt2a	0.000397053
50	rs_b	5.26233e-08
51	rd_b	0.0003
52	ps_c_b	0.5
53	pd_n_b	0.0005
54	in_b	0.00293307
55	ex_b	6.36506e-05
56	a_c_bn	0.0105872
57	d_c_bn	0.05
58	a_n_bn	1e-14
59	d_n_bn	1e-14
60	f_a_n_bn	0.047837
61	f_d_n_bn	0.0105612
62	pd_c_2bn	2.2e-05
63	ex_2bn	0.00209015
64	kc1b	0.369252
65	kt1b	2.40843e-06
66	kc2b	0.0142288
67	kt2b	0.00599525
