# Supplementary material for: Time-varying stimuli that prolong IKK activation promote nuclear remodeling and mechanistic switching of NF-κB dynamics
Source: Nat Commun. 2025 Aug 8;16:7329. doi: 10.1038/s41467-025-62837-0 (PMC12334592; doi:10.1038/s41467-025-62837-0)
Supplement: Supplementary file 10 — Source Data [file 41467_2025_62837_MOESM10_ESM.zip]

Archive with 2 entries (2 files):
- SourceData.xlsx
- SourceData_Supplmentary.xlsx
