# Supplementary material for: Time-varying stimuli that prolong IKK activation promote nuclear remodeling and mechanistic switching of NF-κB dynamics
Source: Nat Commun. 2025 Aug 8;16:7329. doi: 10.1038/s41467-025-62837-0 (PMC12334592; doi:10.1038/s41467-025-62837-0)
Supplement: Supplementary file 10 — Source Data [file 41467_2025_62837_MOESM10_ESM.zip › SourceData.xlsx]

## Sheet: 1D
	Control Cell #1	Control Cell #1	Control Cell #2	Control Cell #2	Control Cell #3	Control Cell #3	Control Cell #4	Control Cell #4	Control Cell #5	Control Cell #5	Control Cell #6	Control Cell #6	Control Cell #7	Control Cell #7	Control Cell #8	Control Cell #8	Control Cell #9	Control Cell #9	Control Cell #10	Control Cell #10	Control Cell #11	Control Cell #11	Control Cell #12	Control Cell #12	Control Cell #13	Control Cell #13	Control Cell #14	Control Cell #14	Control Cell #15	Control Cell #15	Control Cell #16	Control Cell #16	Control Cell #17	Control Cell #17	Control Cell #18	Control Cell #18	Control Cell #19	Control Cell #19	Control Cell #20	Control Cell #20	30 Second Pulse Cell #1	30 Second Pulse Cell #1	30 Second Pulse Cell #2	30 Second Pulse Cell #2	30 Second Pulse Cell #3	30 Second Pulse Cell #3	30 Second Pulse Cell #4	30 Second Pulse Cell #4	30 Second Pulse Cell #5
Time [Minutes]	NEMO Spots (#)	Nuclear RelA (Fold Change)	NEMO Spots (#)	Nuclear RelA (Fold Change)	NEMO Spots (#)	Nuclear RelA (Fold Change)	NEMO Spots (#)	Nuclear RelA (Fold Change)	NEMO Spots (#)	Nuclear RelA (Fold Change)	NEMO Spots (#)	Nuclear RelA (Fold Change)	NEMO Spots (#)	Nuclear RelA (Fold Change)	NEMO Spots (#)	Nuclear RelA (Fold Change)	NEMO Spots (#)	Nuclear RelA (Fold Change)	NEMO Spots (#)	Nuclear RelA (Fold Change)	NEMO Spots (#)	Nuclear RelA (Fold Change)	NEMO Spots (#)	Nuclear RelA (Fold Change)	NEMO Spots (#)	Nuclear RelA (Fold Change)	NEMO Spots (#)	Nuclear RelA (Fold Change)	NEMO Spots (#)	Nuclear RelA (Fold Change)	NEMO Spots (#)	Nuclear RelA (Fold Change)	NEMO Spots (#)	Nuclear RelA (Fold Change)	NEMO Spots (#)	Nuclear RelA (Fold Change)	NEMO Spots (#)	Nuclear RelA (Fold Change)	NEMO Spots (#)	Nuclear RelA (Fold Change)	NEMO Spots (#)	Nuclear RelA (Fold Change)	NEMO Spots (#)	Nuclear RelA (Fold Change)	NEMO Spots (#)	Nuclear RelA (Fold Change)	NEMO Spots (#)	Nuclear RelA (Fold Change)	NEMO Spots (#)
0	2	1	2	1	2	1	3	1	1	1	1	1	3	1	1	1	1	1	1	1	0	1	0	1	0	1	1	1	1	1	1	1	0	1	0	1	0	1	0	1	0	1	0	1	0	1	0	1	0
4	1	0.998535	1	0.967421	1	1.00012	2	1.03958	1	0.980872	1	1.03167	1	1.06937	1	0.948606	1	0.955226	1	0.937585	1	0.967667	0	0.984075	1	0.999183	1	0.975496	2	1.02659	2	0.94346	0	0.972885	0	0.95357	0	0.996411	0	0.942687	0	1.00224	0	0.971063	0	1.05731	3	0.974912	1
8	2	0.980208	1	0.991328	0	0.98197	2	0.970107	0	1.0201	2	0.985831	4	1.04542	2	0.941785	0	0.882019	1	0.964221	0	0.945025	1	0.970126	0	0.998153	1	0.97332	1	0.98097	1	1.0151	0	1.02075	0	0.993662	0	0.993556	0	0.907833	8	0.998882	10	0.984563	10	1.08145	18	1.02944	4
12	1	0.874197	1	0.894827	1	0.911972	1	0.795482	1	0.962067	0	0.96557	1	1.05427	2	0.888818	0	0.745708	0	0.900778	0	0.856414	1	0.897038	1	0.954234	0	0.925322	1	0.970971	1	0.94384	0	1.00298	0	0.970879	0	0.988888	1	0.98805	18	1.13831	25	1.04548	16	1.16856	43	1.2452	4
16	2	0.878557	2	0.883143	1	0.904542	2	0.859792	0	0.972538	1	0.878882	1	0.935899	0	0.798161	0	0.692187	0	0.881433	0	0.870316	0	0.924328	1	0.953088	1	0.946305	1	0.993409	0	0.845314	0	0.921597	1	0.881402	0	0.958155	0	0.890263	19	1.25262	27	1.28766	17	1.29742	47	1.65119	3
20	2	0.924367	2	0.950727	0	0.947502	1	0.935563	1	1.02592	2	1.02419	1	0.991894	0	0.914246	0	0.768673	0	0.932102	1	0.930547	1	0.916205	0	0.983954	1	0.976507	1	1.03176	0	0.869568	0	0.917155	0	0.890392	0	0.798425	0	0.830209	19	1.47175	31	1.45612	16	1.41403	50	2.17243	4
24	3	0.950598	1	0.915992	0	0.945288	1	0.942675	1	1.06795	0	0.97208	3	1.0949	0	0.950231	0	0.808483	0	0.913316	0	0.921397	0	0.886375	0	0.958736	2	0.983273	1	1.00567	0	0.869764	0	0.911811	0	0.902436	0	0.836391	0	0.799603	16	1.56069	36	1.54121	16	1.43978	49	2.39524	2
28	1	0.970094	0	0.93909	0	0.936614	2	0.965837	1	1.04921	0	1.05914	0	1.09864	1	0.965667	0	0.797814	0	0.931897	1	0.915683	1	0.900505	0	0.90655	1	0.956038	1	1.02959	0	0.898838	0	0.905398	0	0.909043	1	0.865719	0	0.769328	12	1.75044	30	1.62325	15	1.64193	44	2.57213	3
32	3	0.951366	2	0.958099	1	0.898825	1	0.98395	1	0.98594	0	1.10114	0	1.08315	1	0.977082	0	0.802904	0	0.913846	1	0.860344	0	0.867546	2	0.893257	0	0.960236	1	1.01147	0	0.909023	0	0.877681	0	0.873408	0	0.814222	0	0.74017	11	1.68181	19	1.76167	10	1.73532	40	2.62016	5
36	2	0.912858	1	0.908065	0	0.875806	1	0.948025	1	1.00148	0	1.15543	0	1.12484	1	0.958969	0	0.819969	0	0.931632	1	0.840775	0	0.878113	0	0.854097	0	0.999209	1	0.971429	0	0.91385	0	0.873323	0	0.880098	0	0.827201	0	0.680825	10	1.66153	15	1.73921	18	1.85604	34	2.55463	5
40	2	0.951378	0	0.93286	0	0.889711	2	0.957788	1	1.10666	0	1.09027	0	1.15147	2	0.874373	1	0.704204	0	0.924988	1	0.830709	0	0.884086	0	0.87191	1	0.956943	0	0.938511	0	0.895823	1	0.885812	0	0.867004	0	0.812962	0	0.667679	9	1.64089	9	1.70037	19	1.86104	24	2.51184	4
44	2	0.896859	2	0.888945	0	0.906119	1	0.952375	1	1.03676	1	1.09229	1	1.12785	1	0.809514	1	0.718421	0	0.933543	0	0.780931	0	0.839129	0	0.81999	1	1.0009	0	0.904289	0	0.886443	1	0.855303	0	0.824089	0	0.840088	0	0.676652	4	1.66354	8	1.63803	8	1.88184	18	2.38759	2
48	3	0.927084	1	0.918576	1	0.929001	2	0.956995	1	1.01479	0	1.13624	0	1.15941	0	0.83139	1	0.738191	0	0.91999	0	0.823963	0	0.866583	0	0.822059	1	1.04315	0	0.870555	0	0.890643	0	0.84532	0	0.826042	0	0.886619	0	0.663757	0	1.55705	10	1.61416	9	1.92617	12	2.38167	2
52	3	0.933252	0	0.898901	0	0.881219	1	0.944453	0	1.00245	0	1.09491	1	1.09379	0	0.914131	1	0.702536	0	0.88574	0	0.827507	0	0.828388	0	0.774029	1	0.984226	0	0.822488	0	0.846164	0	0.836941	0	0.800107	0	0.863426	0	0.492068	2	1.52655	5	1.53905	5	1.856	8	2.31717	3
56	1	0.855197	0	0.87474	0	0.887831	2	0.922006	1	0.988615	0	1.11329	0	1.11426	0	0.898749	1	0.725475	0	0.892075	0	0.874258	0	0.810477	0	0.762751	1	1.00263	0	0.841088	0	0.852954	1	0.838939	0	0.805873	1	0.905996	0	0.51537	4	1.46263	4	1.46854	4	1.762	4	2.229	3
60	0	0.903618	0	0.884776	0	0.919296	1	0.947851	0	1.01425	0	1.07258	0	1.10522	0	0.893695	1	0.722272	0	0.901645	1	0.877519	0	0.810044	0	0.772377	1	1.03443	0	0.834483	0	0.886424	0	0.842436	0	0.791326	1	0.888142	0	0.536198	1	1.38774	2	1.43324	2	1.73728	6	2.24178	3
64	0	0.87715	0	0.922396	0	0.898385	1	0.965932	0	0.871779	0	1.05409	1	1.04813	0	0.877969	1	0.692364	0	0.901939	1	0.893017	0	0.817005	0	0.754573	1	1.04573	0	0.855902	0	0.909755	0	0.825729	0	0.776064	0	0.896824	0	0.528332	1	1.31805	4	1.34656	2	1.63481	4	2.1152	0
68	0	0.888695	0	0.886916	2	0.921192	1	0.949057	0	0.868177	0	1.1039	0	1.01157	0	0.892812	0	0.688336	0	0.88452	1	0.878998	0	0.804322	0	0.745596	1	1.02798	0	0.827652	0	0.887987	0	0.815196	0	0.77432	0	0.886438	0	0.526175	0	1.19167	2	1.27791	2	1.54808	6	2.06449	0
72	0	0.803809	1	0.817414	1	0.879051	1	0.955137	0	0.86159	0	1.10513	0	1.02676	0	0.889834	0	0.677237	0	0.845919	0	0.877707	0	0.799988	0	0.679255	1	1.04135	0	0.792388	0	0.883134	0	0.810781	0	0.757665	0	0.870468	0	0.522874	0	1.12101	1	1.2426	2	1.50368	3	1.96782	0
76	1	0.81136	0	0.872854	0	0.850087	1	0.924355	0	0.837556	0	1.08578	1	1.06042	1	0.878923	0	0.688007	0	0.853827	0	0.808348	0	0.826515	0	0.701161	1	0.825578	0	0.701928	0	0.794125	0	0.81104	0	0.761445	0	0.861487	0	0.55656	0	1.07934	2	1.1884	1	1.44244	3	1.82101	1
80	0	0.828918	1	0.894446	0	0.868769	1	0.997857	0	0.923315	0	1.153	0	1.03951	0	0.88236	0	0.730691	0	0.871114	0	0.844576	0	0.787426	0	0.677186	1	0.864307	0	0.702707	0	0.80251	0	0.809701	0	0.77208	0	0.852052	0	0.565046	1	0.98583	0	1.13225	0	1.36535	1	1.77995	0
84	0	0.799272	1	0.849597	0	0.874122	1	0.947565	0	0.931205	0	1.10299	0	1.03254	0	0.855536	0	0.663897	0	0.828985	0	0.828598	0	0.762581	0	0.649011	1	0.897998	0	0.671682	0	0.781351	0	0.797036	0	0.736709	0	0.859448	0	0.523775	3	0.954656	0	1.13327	0	1.28693	2	1.75537	0
88	3	0.794617	0	0.872204	0	0.848298	1	0.942136	0	0.885839	0	1.13545	0	1.04576	0	0.868338	0	0.681156	0	0.828941	0	0.854947	0	0.776183	0	0.64188	1	0.931053	0	0.656883	0	0.792856	0	0.809437	0	0.730976	0	0.85101	0	0.537187	1	0.942817	0	1.06013	0	1.24778	1	1.66449	1
92	1	0.809079	0	0.852862	0	0.833422	1	0.940897	0	0.865636	0	1.13693	0	1.04342	0	0.900861	0	0.721244	0	0.795866	0	0.807105	0	0.749907	0	0.612488	1	0.944723	0	0.664305	0	0.845857	0	0.82108	0	0.73776	0	0.882495	0	0.561257	0	0.880107	0	0.989621	0	1.19711	0	1.58859	0
96	0	0.818178	1	0.872394	0	0.903905	1	0.984331	0	0.933073	0	1.05551	0	1.10083	0	0.878711	0	0.705157	0	0.838804	0	0.833818	0	0.752984	0	0.65235	1	0.920904	0	0.666358	0	0.798429	0	0.812981	0	0.71825	0	0.874846	0	0.558377	0	0.8953	0	1.00387	0	1.1526	0	1.74349	0
100	0	0.794605	1	0.830287	0	0.888983	1	0.958741	0	0.938974	0	1.04612	0	0.906211	0	0.872447	0	0.720798	0	0.84536	0	0.828867	0	0.763803	0	0.647945	1	0.965078	0	0.686495	0	0.816534	0	0.80663	0	0.793939	0	0.891713	0	0.588791	0	0.842746	0	0.994797	0	1.12243	0	1.61916	0
104	0	0.778819	0	0.855843	0	0.88034	1	0.942532	0	0.816157	0	1.00515	0	0.869245	0	0.855368	0	0.729992	0	0.798336	0	0.832375	0	0.751667	0	0.642342	1	0.928893	0	0.674158	0	0.814788	0	0.777164	0	0.785219	0	0.903051	0	0.590534	0	0.861859	0	0.999104	0	1.10507	0	1.5498	0
108	0	0.759583	0	0.860583	0	0.90897	1	0.91764	0	0.800161	0	1.06446	0	0.915214	0	0.88926	0	0.952715	0	0.789575	0	0.832974	0	0.740562	0	0.60883	1	0.951766	0	0.631408	0	0.779002	0	0.838596	0	0.809625	0	0.916047	0	0.619804	0	0.797229	0	0.948211	0	1.0627	0	1.42173	0
112	0	0.778583	0	0.834948	0	0.943605	1	0.970155	0	0.828443	0	1.08357	0	0.869533	0	0.829181	0	0.826804	0	0.790722	0	0.806952	0	0.737441	0	0.640069	1	0.873853	0	0.631867	0	0.795427	0	0.834155	0	0.786512	0	0.899752	0	0.615897	0	0.824687	0	0.937358	0	1.03884	0	1.38647	0
116	0	0.764923	1	0.858887	0	0.900887	1	0.950295	0	0.792379	0	1.06616	0	0.961206	1	0.852629	0	0.814888	0	0.761528	0	0.827014	0	0.730323	0	0.6189	1	0.88083	0	0.63009	0	0.834639	0	0.83774	0	0.800393	0	0.933476	0	0.610114	0	0.812674	0	0.885318	0	0.977739	0	1.4516	0
120	0	0.801505	0	0.874566	0	0.944863	1	0.998682	0	0.779138	0	1.05278	0	0.898013	1	0.883376	0	0.707693	0	0.813771	0	0.825536	0	0.752074	0	0.612462	1	0.922339	0	0.615175	0	0.838185	0	0.846586	0	0.772124	0	0.932497	0	0.641267	0	0.751665	0	0.892049	0	1.04587	0	1.13215	0
124	0	0.783758	1	0.854527	0	0.979104	1	0.978712	0	0.795967	0	1.04481	0	0.876018	1	0.869027	0	0.716719	0	0.779124	0	0.814789	0	0.742243	0	0.619574	1	0.946052	0	0.605903	0	0.852516	0	0.851412	0	0.777703	0	0.878362	0	0.658601	0	0.639802	0	0.749285	0	0.788178	0	1.03363	0
128	0	0.778122	0	0.844714	0	0.92101	0	0.97506	0	0.7645	0	1.03573	0	0.896702	0	0.900755	0	0.769111	0	0.796058	0	0.819752	0	0.752984	0	0.628454	1	0.927401	0	0.588381	0	0.853817	0	0.824483	0	0.763844	0	0.878988	0	0.664414	0	0.556766	0	0.731241	0	0.742353	0	1.27675	0
132	0	0.793388	0	0.862327	0	0.939268	0	1.03735	0	0.838403	0	1.01966	0	0.852217	0	0.842027	0	0.734231	0	0.809067	0	0.793484	0	0.755932	0	0.656825	0	0.929667	0	0.575614	0	0.796767	0	0.815014	0	0.701723	0	0.890172	0	0.686652	0	0.60699	0	0.693057	0	0.694492	0	1.10934	0
136	0	0.82275	0	0.838118	0	0.889089	0	0.949073	0	0.794731	0	1.06453	0	0.892713	0	0.862975	0	0.655815	0	0.81993	0	0.802999	0	0.730766	0	0.646818	0	0.938732	0	0.562906	0	0.7788	0	0.861773	0	0.788503	0	0.903187	0	0.70672	0	0.615996	0	0.635381	0	0.613648	0	1.0175	0
140	0	0.776645	0	0.853655	0	0.934354	0	0.960201	0	0.805215	0	1.07453	0	0.867291	0	0.791693	0	0.688884	0	0.796528	0	0.763932	0	0.750488	0	0.665492	0	0.951824	0	0.556664	0	0.787093	0	0.852849	0	0.720704	0	0.870849	0	0.702273	0	0.646682	0	0.670377	0	0.587937	0	0.941604	0
144	0	0.802876	0	0.838055	0	0.873334	0	0.978775	0	0.819114	0	1.06928	0	0.875926	0	0.827679	0	0.689482	0	0.764689	0	0.772355	0	0.7663	0	0.65314	0	0.964222	0	0.570997	0	0.800443	0	0.836832	0	0.717722	0	0.892157	0	0.673558	0	0.660379	0	0.702686	0	0.62944	0	1.07511	0
148	0	0.847375	0	0.869477	0	0.936144	0	1.01838	0	0.799073	0	1.0609	0	0.882813	0	0.837557	0	0.689431	0	0.780255	0	0.797907	0	0.789741	0	0.64933	0	0.984952	0	0.557633	0	0.837622	0	0.837776	0	0.719505	0	0.90025	0	0.656962	0	0.690813	0	0.733085	0	0.665318	0	1.01275	0
152	0	0.866103	0	0.844064	0	0.855516	0	0.932817	0	0.755239	0	1.08194	0	0.859024	0	0.825753	0	0.81198	0	0.784915	0	0.841467	0	0.787418	0	0.629564	0	0.840145	0	0.566489	0	0.82093	0	0.805893	0	0.703351	0	0.910718	0	0.641178	0	0.699536	0	0.716805	0	0.641977	0	1.11331	0
156	0	0.905485	0	0.854907	0	0.827644	0	0.958725	0	0.796196	0	1.04817	0	0.810686	0	0.769561	0	0.746239	0	0.755134	0	0.81195	0	0.807131	0	0.642688	0	0.847857	0	0.552047	0	0.762892	0	0.802261	0	0.698003	0	0.929379	0	0.732858	0	0.648209	0	0.71857	0	0.594476	0	1.03601	0
160	0	0.903677	0	0.901485	0	0.848859	0	1.02788	0	0.775187	0	1.0829	0	0.871177	0	0.794838	0	0.762529	0	0.783284	0	0.821934	0	0.80401	0	0.633542	0	0.893082	0	0.542317	0	0.800215	0	0.785663	0	0.70926	0	0.955808	0	0.741381	0	0.68483	0	0.702093	0	0.618275	0	0.974955	0
164	0	0.901503	0	0.963743	0	0.818015	0	1.06102	0	0.750185	0	1.07341	0	0.896955	0	0.823261	0	0.771808	0	0.770216	0	0.793777	0	0.781375	0	0.645148	0	0.900623	0	0.523542	0	0.813067	0	0.793814	0	0.702575	0	0.977831	0	0.750687	0	0.724396	0	0.737089	0	0.63354	0	0.999065	0
168	0	0.906076	0	0.967785	0	0.795284	0	1.04662	0	0.746972	0	1.13002	0	0.834223	0	0.812977	0	0.863386	0	0.754605	0	0.779957	0	0.807859	0	0.614815	0	0.879934	0	0.503245	0	0.815147	0	0.678438	0	0.689118	0	0.848689	0	0.800142	0	0.66082	0	0.720809	0	0.573696	0	0.908317	0
172	0	0.901527	0	1.0211	0	0.811601	0	1.00673	0	0.745843	0	1.06886	0	0.803523	0	0.782522	0	0.81857	0	0.735113	0	0.804184	0	0.800187	0	0.619983	0	0.896311	0	0.525916	0	0.805388	0	0.691082	0	0.666164	0	0.873577	0	0.651969	0	0.690498	0	0.769003	0	0.619355	0	0.953415	0
176	0	0.898124	0	1.06633	0	0.779801	0	1.06442	0	0.735977	0	1.07337	0	0.804811	0	0.827131	0	0.816851	0	0.765424	0	0.813323	0	0.779408	0	0.606992	0	0.932007	0	0.542266	0	0.818084	0	0.68841	0	0.643425	0	0.9078	0	0.668388	0	0.673888	0	0.715264	0	0.57547	0	1.03637	0
180	0	0.911334	0	1.08361	0	0.822731	0	1.07653	0	0.751999	0	1.07739	0	0.768397	0	0.804495	0	0.819876	0	0.788781	0	0.804453	0	0.758628	0	0.595484	0	0.871146	0	0.539702	0	0.797971	0	0.704785	0	0.644806	0	0.896589	0	0.629671	0	0.596835	0	0.662276	0	0.603037	0	0.99709	0
[truncated: 209 more columns]

## Sheet: 1E&1F
Pulses (#) / Total IL-1 Duration (min)	Cell Number	AUC NEMO spots (#*min)	AUC Nuclear RelA (fold change)	Included in Panel F?
0/0	1	34	0	No
0/0	2	22	0.129239	No
0/0	3	9	0.000121313	No
0/0	4	39.5	0.340257	No
0/0	5	11.5	0.339552	No
0/0	6	7.5	3.18897	No
0/0	7	16.5	1.73151	No
0/0	8	15.5	0	No
0/0	9	8.5	0	No
0/0	10	2.5	0	No
0/0	11	9	0	No
0/0	12	4	0	No
0/0	13	5	0	No
0/0	14	30.5	0.19617	No
0/0	15	10.5	0.105084	No
0/0	16	4.5	0.0150964	No
0/0	17	3	0.0237374	No
0/0	18	1	0	No
0/0	19	3	0	No
0/0	20	1	0	No
1/30 Sec	1	139	7.46784	Yes
1/30 Sec	2	240	8.23297	Yes
1/30 Sec	3	172	12.4699	Yes
1/30 Sec	4	420	27.0816	Yes
1/30 Sec	5	50	3.61109	Yes
1/30 Sec	6	123	15.6093	Yes
1/30 Sec	7	202	35.2517	Yes
1/30 Sec	8	139	9.76567	Yes
1/30 Sec	9	50	0.0569982	Yes
1/30 Sec	10	93	0.0497932	Yes
1/30 Sec	11	137.5	14.0945	Yes
1/30 Sec	12	70.5	1.72717	Yes
1/30 Sec	13	289.5	9.87555	Yes
1/30 Sec	14	69	2.33627	Yes
1/30 Sec	15	230	14.4224	Yes
1/30 Sec	16	174	4.12403	Yes
1/30 Sec	17	39	4.20315	Yes
1/30 Sec	18	54	2.71454	Yes
1/2Min	1	369	7.43118	Yes
1/2Min	2	809	17.1704	Yes
1/2Min	3	221	19.582	Yes
1/2Min	4	1097	28.5755	Yes
1/2Min	5	1215.5	37.6794	Yes
1/2Min	6	962	18.1705	Yes
1/2Min	7	339	14.9108	Yes
1/2Min	8	492	13.484	Yes
1/2Min	9	303	37.9172	Yes
1/2Min	10	338	49.8982	Yes
1/2Min	11	380	45.4442	Yes
1/2Min	12	228	11.1607	Yes
1/2Min	13	387	13.0705	Yes
1/2Min	14	722.5	31.4228	Yes
1/2Min	15	919	24.9641	Yes
1/2Min	16	774	11.7887	Yes
1/2Min	17	2229	28.5882	Yes
1/2Min	18	1825.5	26.6865	Yes
1/2Min	19	585	12.2229	Yes
1/2Min	20	766	24.3952	Yes
1/6min	1	1071	43.2281	Yes
1/6min	2	903	36.6072	Yes
1/6min	3	759	43.8496	Yes
1/6min	4	489.5	23.8442	Yes
1/6min	5	1771	50.2042	Yes
1/6min	6	605	45.5657	Yes
1/6min	7	808	23.2893	Yes
1/6min	8	1069	29.212	Yes
1/6min	9	1381	34.4575	Yes
1/6min	10	426.5	8.21813	Yes
1/6min	11	1128.5	20.3861	Yes
1/6min	12	1479	22.5966	Yes
1/6min	13	554.5	21.9257	Yes
1/6min	14	1443	69.3297	Yes
1/6min	15	1259	29.1689	Yes
1/6min	16	1923	31.9202	Yes
1/6min	17	1280	46.5049	Yes
1/6min	18	2112.5	33.6372	Yes
1/6min	19	1109	16.7229	Yes
1/6min	20	1636	46.6122	Yes
1/6min	21	823	22.5316	Yes
1/6min	22	539	14.7488	Yes
1/6min	23	962	33.7217	Yes
1/6min	24	1504	29.9393	Yes
1/6min	25	1214	43.0972	Yes
1/6min	26	1664	26.5589	Yes
1/6min	27	1082	33.1185	Yes
1/6min	28	1851	63.267	Yes
1/15min	1	1238	41.3742	Yes
1/15min	2	1381	57.1581	Yes
1/15min	3	2338	56.9835	Yes
1/15min	4	1780	53.9838	Yes
1/15min	5	1955	61.6486	Yes
1/15min	6	1119	34.5644	Yes
1/15min	7	2235	55.6398	Yes
1/15min	8	2068	56.525	Yes
1/15min	9	2403.5	97.8473	Yes
1/15min	10	2814	117.108	Yes
1/15min	11	1837.5	40.5182	Yes
1/15min	12	1514	47.9206	Yes
1/15min	13	1854	47.6658	Yes
1/15min	14	2560	54.2404	Yes
1/15min	15	2134.5	19.1058	Yes
1/15min	16	1260	64.7521	Yes
1/15min	17	1383	18.9483	Yes
1/15min	18	2203.5	44.7088	Yes
1/15min	19	3002	12.7141	Yes
1/15min	20	1679	44.1247	Yes
1/15min	21	2357	39.7097	Yes
1/15min	22	970	25.4244	Yes
1/30min	1	3345	74.9233	Yes
1/30min	2	3236.5	72.8455	Yes
1/30min	3	3661.5	35.529	Yes
1/30min	4	3393	99.6401	Yes
1/30min	5	2588.5	44.8182	Yes
1/30min	6	2162.5	61.0527	Yes
1/30min	7	1150	74.9518	Yes
1/30min	8	4450.5	76.47	Yes
1/30min	9	954	54.5592	Yes
1/30min	10	1913	50.3844	Yes
1/30min	11	2446.5	71.915	Yes
1/30min	12	1396	70.7446	Yes
1/30min	13	1168	57.6453	Yes
1/30min	14	3215	71.9599	Yes
1/30min	15	1937.5	83.8932	Yes
1/30min	16	2960	92.686	Yes
1/30min	17	4204	114.966	Yes
1/30min	18	2856.5	104.322	Yes
1/30min	19	1336	92.8615	Yes
1/30min	20	1531	97.4104	Yes
1/30min	21	4023.5	82.4994	Yes

## Sheet: 2A
	1X6 min Cell #1	1X6 min Cell #1	1X6 min Cell #2	1X6 min Cell #2	1X6 min Cell #3	1X6 min Cell #3	1X6 min Cell #4	1X6 min Cell #4	1X6 min Cell #5	1X6 min Cell #5	1X6 min Cell #6	1X6 min Cell #6	1X6 min Cell #7	1X6 min Cell #7	1X6 min Cell #8	1X6 min Cell #8	1X6 min Cell #9	1X6 min Cell #9	1X6 min Cell #10	1X6 min Cell #10	1X6 min Cell #11	1X6 min Cell #11	1X6 min Cell #12	1X6 min Cell #12	1X6 min Cell #13	1X6 min Cell #13	1X6 min Cell #14	1X6 min Cell #14	1X6 min Cell #15	1X6 min Cell #15	1X6 min Cell #16	1X6 min Cell #16	1X6 min Cell #17	1X6 min Cell #17	1X6 min Cell #18	1X6 min Cell #18	1X6 min Cell #19	1X6 min Cell #19	1X6 min Cell #20	1X6 min Cell #20	1X6 min Cell #21	1X6 min Cell #21	1X6 min Cell #22	1X6 min Cell #22	1X6 min Cell #23	1X6 min Cell #23	1X6 min Cell #24	1X6 min Cell #24	1X6 min Cell #25
Time [Minutes]	NEMO Spots (#)	Nuclear RelA (Fold Change)	NEMO Spots (#)	Nuclear RelA (Fold Change)	NEMO Spots (#)	Nuclear RelA (Fold Change)	NEMO Spots (#)	Nuclear RelA (Fold Change)	NEMO Spots (#)	Nuclear RelA (Fold Change)	NEMO Spots (#)	Nuclear RelA (Fold Change)	NEMO Spots (#)	Nuclear RelA (Fold Change)	NEMO Spots (#)	Nuclear RelA (Fold Change)	NEMO Spots (#)	Nuclear RelA (Fold Change)	NEMO Spots (#)	Nuclear RelA (Fold Change)	NEMO Spots (#)	Nuclear RelA (Fold Change)	NEMO Spots (#)	Nuclear RelA (Fold Change)	NEMO Spots (#)	Nuclear RelA (Fold Change)	NEMO Spots (#)	Nuclear RelA (Fold Change)	NEMO Spots (#)	Nuclear RelA (Fold Change)	NEMO Spots (#)	Nuclear RelA (Fold Change)	NEMO Spots (#)	Nuclear RelA (Fold Change)	NEMO Spots (#)	Nuclear RelA (Fold Change)	NEMO Spots (#)	Nuclear RelA (Fold Change)	NEMO Spots (#)	Nuclear RelA (Fold Change)	NEMO Spots (#)	Nuclear RelA (Fold Change)	NEMO Spots (#)	Nuclear RelA (Fold Change)	NEMO Spots (#)	Nuclear RelA (Fold Change)	NEMO Spots (#)	Nuclear RelA (Fold Change)	NEMO Spots (#)
0	0	1	0	1	0	1	1	1	0	1	0	1	0	1	0	1	0	1	1	1	1	1	0	1	1	1	0	1	0	1	0	1	0	1	1	1	0	1	2	1	0	1	0	1	0	1	0	1	0
4	1	0.989771	2	1.02535	0	0.981259	1	0.985391	0	1.07605	0	1.02986	0	0.987682	0	1.01405	0	1.02207	2	1.02299	0	1.06517	0	1.02637	0	1.02633	0	0.920244	0	0.960848	0	0.987692	1	0.945773	1	1.0298	1	0.959383	3	1.04018	13	1.07217	13	1.03214	0	1.02852	0	0.996942	0
8	23	0.92353	25	0.972978	4	0.972263	7	0.945888	30	1.0198	8	1.06325	15	1.02817	3	1.05045	21	1.00311	1	0.923583	7	0.998186	15	0.94288	4	0.986014	16	0.898143	16	0.872142	15	0.977894	21	0.992499	42	1.05155	12	0.938143	14	1.05471	10	1.04996	9	0.958617	4	0.999823	1	0.952473	8
12	76	1.01966	92	1.18664	70	1.09999	64	1.01629	175	1.31723	71	1.19513	114	1.16444	83	1.08736	134	1.10592	50	0.910571	82	1.01688	91	0.990939	50	1.00869	169	0.907024	103	0.840672	127	1.10934	124	1.19021	198	1.25005	77	0.958574	163	1.18811	52	1.07117	61	1.0923	82	1.09444	116	1.12136	130
16	114	1.34277	125	1.66309	118	1.50738	99	1.46236	321	1.92288	110	1.95431	176	1.75318	160	1.44002	213	1.88067	71	1.22069	134	1.37904	151	1.28635	101	1.38172	258	1.88957	175	1.4789	210	1.55174	181	1.88018	286	1.6723	105	1.20969	257	1.84192	82	1.48626	88	1.52135	143	1.69568	173	1.54254	254
20	115	1.61821	138	2.03595	120	2.00787	100	1.98827	307	2.57165	100	2.4701	150	2.27361	171	1.84836	202	2.4858	70	1.49495	135	1.66465	159	1.56432	110	1.71728	241	2.86575	176	2.10744	233	1.94718	180	2.53158	282	2.14936	119	1.4657	266	2.50019	107	1.88586	85	2.05549	161	2.21819	201	1.98186	241
24	113	2.00689	115	2.26894	107	2.56219	75	2.29863	264	3.38481	69	2.77098	101	2.52167	144	2.34234	163	2.92183	58	1.6587	142	1.85672	162	1.70707	88	1.87851	161	3.37406	161	2.35869	212	2.13841	174	2.75264	250	2.44232	117	1.68498	212	2.79106	108	2.0658	67	2.20839	139	2.39125	190	2.18878	178
28	109	2.20813	94	2.4332	77	2.84006	52	2.53415	180	3.61673	47	3.03499	65	2.67552	125	2.54948	147	3.29096	41	1.85011	137	2.17982	128	1.93425	52	1.98916	131	3.74516	145	2.60598	188	2.33865	140	2.99422	213	2.6451	112	1.82785	144	3.06322	104	2.26453	63	2.38989	110	2.97991	158	2.37777	110
32	95	2.47865	77	2.43173	54	2.88954	35	2.5447	130	3.67001	34	3.17565	43	2.67561	92	2.60865	101	3.28303	32	1.7902	120	2.24213	117	2.00793	35	2.11781	69	3.83285	122	2.67288	149	2.393	109	3.0703	179	2.7917	101	2.04958	105	2.97886	76	2.29055	54	2.40511	78	2.9785	123	2.35144	73
36	70	2.54852	62	2.56358	51	2.96605	22	2.62593	92	3.71991	22	3.21529	32	2.76019	74	2.71094	81	3.26902	27	1.74616	100	2.33494	111	2.02212	24	2.17877	52	3.84708	93	2.97858	126	2.43545	97	3.07841	146	3.01789	94	2.16397	77	3.08806	63	2.34916	37	2.34425	59	2.9789	103	2.43633	48
40	67	2.49395	52	2.51409	36	2.9391	17	2.59334	75	3.71622	30	3.12987	21	2.58576	60	2.63426	61	2.96592	16	1.6413	71	2.37794	87	2.02768	19	2.218	44	3.77052	77	3.10591	103	2.45907	69	3.10792	113	2.93422	73	2.19518	57	2.9655	53	2.37387	28	2.36416	50	2.93572	69	2.41588	34
44	51	2.67453	38	2.56895	26	3.05236	10	2.63998	58	3.8118	30	3.195	26	2.47972	52	2.64014	57	3.06504	11	1.61166	57	2.41163	81	2.12965	11	2.25108	39	3.77849	56	3.26313	88	2.50726	51	3.22609	104	2.92562	58	2.23596	58	2.96546	40	2.47615	15	2.33341	42	2.96488	51	2.42754	28
48	47	2.77619	31	2.75181	22	2.91836	3	2.51994	44	3.6835	22	3.16391	20	2.39452	34	2.56885	47	2.90168	10	1.59068	43	2.34792	70	2.16769	13	2.30227	51	3.74815	45	3.21832	74	2.60625	41	3.20252	84	2.89389	54	2.25712	41	2.8773	27	2.51216	9	2.20524	31	2.87837	45	2.43176	30
52	47	2.8246	26	2.65265	18	2.91373	0	2.39565	35	3.51466	19	3.04317	15	2.25007	26	2.54525	39	2.83892	12	1.46709	37	2.18797	64	2.11485	14	2.22274	39	3.71492	34	2.90658	74	2.53808	32	3.24091	69	2.93261	45	2.22113	45	2.7599	22	2.5355	5	2.08206	17	2.81056	48	2.40617	23
56	43	2.88844	11	2.60741	17	2.8357	2	2.27006	23	3.46222	10	3.11797	12	2.20998	21	2.47921	27	2.86565	5	1.43962	24	2.17521	53	2.12466	11	2.27329	29	3.68652	18	2.69719	70	2.54331	18	3.07699	44	2.89966	40	2.21856	38	2.8167	21	2.46181	3	1.8833	14	2.81912	47	2.40794	11
60	29	2.90052	4	2.55644	8	2.83338	0	2.15236	14	3.21226	7	2.95954	7	2.09128	11	2.3534	29	2.70813	4	1.3607	21	2.10313	49	2.02479	5	2.10064	42	3.79518	10	2.4717	65	2.51824	7	2.85138	35	2.73069	29	2.11841	34	3.02766	17	2.21286	0	1.66289	11	2.67279	42	2.36498	9
64	22	2.98194	3	2.48162	7	2.78499	1	2.11295	11	3.17907	6	2.84643	3	2.02425	7	2.26607	19	2.65329	3	1.34661	7	2.06336	40	2.0654	8	2.103	28	4.40766	4	2.5392	59	2.56061	5	2.85485	24	2.59494	17	2.04127	32	2.94553	8	2.17088	0	1.48846	8	2.52679	34	2.40811	3
68	16	2.8811	0	2.2781	5	2.65111	1	1.91955	4	3.02213	6	2.76079	2	1.91012	3	2.13548	12	2.51623	2	1.22748	5	1.88027	25	1.94604	3	2.01317	28	4.23591	3	2.28538	40	2.50923	5	2.72768	14	2.68909	14	1.89449	26	2.88428	5	2.11631	0	1.31743	10	2.68138	33	2.30563	4
72	10	2.9582	3	2.35113	1	2.63592	0	1.87932	5	2.8602	7	2.71756	2	1.84322	1	2.03304	8	2.35452	2	1.26239	3	1.78029	21	1.95985	4	2.03792	22	4.3347	3	2.20133	38	2.34132	5	2.72415	8	2.56052	9	1.80535	28	2.96002	0	2.01838	0	1.26203	1	2.59034	26	2.33917	2
76	4	2.75096	2	2.22112	0	2.37991	0	1.71391	2	2.66447	3	2.62669	2	1.65837	2	1.856	8	2.07656	1	1.20062	3	1.63099	18	1.89259	2	1.84159	16	4.14616	5	2.19452	23	2.24448	4	2.51519	5	2.33977	8	1.6165	17	2.78069	1	1.81967	0	1.10088	1	2.35635	21	2.20938	3
80	3	2.56211	2	2.10843	1	2.29077	0	1.65784	0	2.4926	0	2.51414	2	1.52413	0	1.75722	1	1.93912	1	1.11765	0	1.54739	8	1.78784	0	1.76594	5	4.01352	2	1.89059	10	2.23242	1	2.32542	3	2.20984	5	1.50006	9	2.68546	1	1.62666	1	0.989076	0	2.15755	5	2.1598	2
84	3	2.44156	1	2.08392	8	2.21828	0	1.62075	0	2.40791	0	2.49014	0	1.46565	0	1.66602	2	1.87076	3	1.11894	0	1.52191	7	1.78653	0	1.71503	2	3.80594	2	1.76826	6	2.15088	2	2.2229	2	2.04967	5	1.41637	4	2.64221	1	1.57524	1	0.978786	1	1.98848	6	2.13805	4
88	3	2.38164	0	2.04716	3	2.10446	0	1.51805	1	2.18545	1	2.3441	0	1.35455	0	1.58649	2	1.73714	3	1.04479	0	1.45094	3	1.67799	0	1.58723	0	3.48631	2	1.50229	6	2.06659	1	2.12176	2	1.87486	3	1.29089	1	2.49555	1	1.47234	0	0.850991	0	1.86985	4	1.97933	3
92	3	2.32983	0	2.02471	1	2.03018	0	1.46771	0	2.03417	2	2.24965	0	1.14023	0	1.51929	1	1.61672	0	1.0048	0	1.33914	2	1.58431	0	1.46633	0	3.28693	1	1.40841	3	1.95954	2	2.03093	1	1.83297	2	1.18132	1	2.33152	2	1.37733	0	0.809814	0	1.6157	3	1.95128	4
96	1	2.32189	0	2.02761	3	2.01643	0	1.46785	0	1.97078	1	2.21807	0	1.10047	0	1.49238	1	1.56408	0	0.985132	0	1.31603	1	1.56625	0	1.43812	1	3.22474	2	1.3713	2	1.93573	1	2.00872	2	1.71486	1	1.17007	1	2.2772	1	1.38914	0	0.850546	0	1.59851	2	1.92118	3
100	1	2.14658	0	1.88741	1	1.92102	0	1.28446	0	1.75299	0	2.09754	0	1.0502	0	1.41084	1	1.48911	0	0.933409	0	1.28176	3	1.4867	0	1.36802	0	2.91957	1	1.38241	2	1.75996	1	1.87527	1	1.57214	1	1.08246	1	2.10621	1	1.26571	0	0.736209	0	1.48255	2	1.74422	0
104	1	2.07213	0	1.78188	0	1.85554	0	1.27779	0	1.68553	0	1.97672	0	1.05827	0	1.37394	1	1.46738	0	0.913483	0	1.23795	3	1.4199	0	1.33028	0	2.82855	0	1.31161	0	1.69906	2	1.8092	1	1.46379	1	1.05166	0	1.99341	1	1.21035	0	0.708335	0	1.43048	0	1.50942	3
108	0	2.0127	0	1.76235	1	1.82242	0	1.26198	0	1.61574	0	1.9074	0	1.07859	0	1.34175	1	1.43043	0	0.897185	0	1.2165	3	1.44181	0	1.34274	0	2.61356	1	1.19739	0	1.62679	1	1.80345	1	1.38394	1	1.02433	0	1.95257	1	1.1813	0	0.730319	0	1.44233	0	1.48037	2
112	1	1.86472	0	1.64532	0	1.75354	0	1.19254	0	1.50543	0	1.79663	0	1.06997	0	1.3159	0	1.33141	0	0.859649	0	1.15963	1	1.38272	0	1.20886	0	2.33457	1	1.15097	0	1.50676	1	1.69138	1	1.30246	2	0.955554	0	1.84814	1	1.14004	0	0.735061	0	1.39595	0	1.43533	2
116	1	1.76183	0	1.6061	0	1.71458	0	1.12257	0	1.43609	0	1.70574	0	1.05829	0	1.29069	0	1.2542	0	0.851883	0	1.13387	1	1.35995	0	1.22268	0	2.13126	0	1.08642	0	1.4806	1	1.61104	1	1.23997	1	0.914071	0	1.72763	1	1.06043	0	0.702376	0	1.33264	1	1.37808	0
120	0	1.7092	0	1.53313	0	1.6568	0	1.11189	0	1.3782	0	1.6	0	1.06482	0	1.24676	1	1.20444	0	0.801727	0	1.11845	1	1.35082	0	1.19306	0	1.98722	1	1.01354	0	1.3173	1	1.61403	0	1.19353	0	0.89783	0	1.67147	1	0.998926	0	0.689998	0	1.21556	0	1.29058	1
124	1	1.6911	0	1.51708	0	1.68021	0	1.08394	0	1.31354	0	1.58245	0	1.10018	0	1.21712	1	1.1468	1	0.788954	0	1.08564	3	1.309	0	1.14207	0	1.88136	0	0.972195	0	1.27756	1	1.59513	0	1.13965	1	0.884464	0	1.49387	1	0.969822	0	0.726689	0	1.22869	0	1.3101	1
128	1	1.64093	0	1.45917	0	1.60514	0	1.06787	0	1.2705	0	1.49303	0	1.11202	0	1.20248	0	1.09569	0	0.783163	0	1.1061	1	1.32622	0	1.12942	0	1.74102	0	0.924268	0	1.22954	1	1.54111	0	1.09204	1	0.847532	1	1.45919	1	0.887755	0	0.685923	0	1.1556	0	1.24307	0
132	0	1.58014	0	1.4385	0	1.55685	0	0.994441	0	1.27346	0	1.36491	0	1.10447	0	1.16841	0	1.06926	0	0.7342	0	1.07153	0	1.28693	0	1.1153	0	1.58981	0	0.855851	0	1.1915	0	1.50238	0	1.00305	0	0.858282	0	1.39032	0	0.81215	0	0.698849	0	1.07852	0	1.16555	0
136	0	1.60309	0	1.45912	0	1.57429	0	1.04159	0	1.33765	0	1.36897	0	1.0626	0	1.21712	0	1.03261	0	0.778275	0	1.0393	0	1.27757	0	1.1197	0	1.47359	0	0.8634	0	1.16214	0	1.52356	0	1.0133	0	0.832649	0	1.42075	0	0.816983	0	0.737767	0	1.0951	0	1.16579	0
140	0	1.48288	0	1.38796	0	1.55264	0	0.978929	0	1.29599	0	1.2683	0	1.03588	0	1.13898	0	0.994033	0	0.75198	0	1.02249	0	1.14934	0	1.06534	0	1.30322	0	0.778211	0	1.15054	0	1.49606	0	0.926187	0	0.8131	0	1.32923	0	0.749145	0	0.673492	0	1.00894	0	1.10802	0
144	0	1.50912	0	1.33616	0	1.4459	0	0.950231	0	1.34204	0	1.24842	0	1.01103	0	1.16983	0	0.936345	0	0.736533	0	0.979549	0	1.10127	0	0.997464	0	1.17791	0	0.779488	0	1.10519	0	1.41858	0	0.85441	0	0.803448	0	1.30633	0	0.680807	0	0.677088	0	1.0104	0	1.07888	0
148	0	1.42609	0	1.31723	0	1.48112	0	0.991471	0	1.38285	0	1.21067	0	1.07937	0	1.22916	0	0.923486	0	0.737316	0	0.980803	0	1.14408	0	1.05369	0	1.25599	0	0.802681	0	1.1279	0	1.46693	0	0.846754	0	0.834745	0	1.30838	0	0.696612	0	0.718299	0	1.01322	0	1.0597	0
152	0	1.39985	0	1.25479	0	1.38375	0	0.935587	0	1.35613	0	1.15632	0	1.0038	0	1.25965	0	0.880532	0	0.66405	0	0.953352	0	1.01721	0	0.976254	0	1.15783	0	0.764607	0	1.02787	0	1.36773	0	0.781594	0	0.78319	0	1.26627	0	0.622635	0	0.67238	0	0.947926	0	0.9993	0
156	0	1.3608	0	1.26291	0	1.43301	0	0.967724	0	1.36364	0	1.15882	0	1.03303	0	1.25534	0	0.895471	0	0.699133	0	0.979907	0	1.08614	0	0.962822	0	1.19971	0	0.757507	0	1.07912	0	1.42972	0	0.764456	0	0.78868	0	1.27971	0	0.666201	0	0.735969	0	0.978499	0	1.03286	0
160	0	1.38833	0	1.25591	0	1.41272	0	0.940399	0	1.34041	0	1.15436	0	1.06324	0	1.274	0	0.863419	0	0.701603	0	0.969099	0	1.05239	0	0.952455	0	1.16224	0	0.795962	0	1.05534	0	1.42024	0	0.785885	0	0.784519	0	1.27953	0	0.647031	0	0.696367	0	0.963621	0	1.07101	0
164	0	1.3009	0	1.24929	0	1.3798	0	0.907723	0	1.3633	0	1.08201	0	1.03347	0	1.18789	0	0.81004	0	0.666638	0	0.976267	0	0.99898	0	0.945111	0	1.14427	0	0.759232	0	1.03134	0	1.34853	0	0.730429	0	0.750462	0	1.22322	0	0.619198	0	0.668219	0	0.95574	0	0.978447	0
168	0	1.30421	0	1.1969	0	1.35271	0	0.88561	0	1.2307	0	1.03053	0	1.0669	0	1.09223	0	0.788318	0	0.627672	0	0.962177	0	0.935453	0	0.927374	0	1.09362	0	0.753708	0	0.988416	0	1.31372	0	0.712834	0	0.731881	0	1.20174	0	0.617301	0	0.657244	0	0.895874	0	0.978134	0
172	0	1.24035	0	1.14571	0	1.2816	0	0.885627	0	1.19953	0	1.06069	0	1.07994	0	1.26363	0	0.778994	0	0.64489	0	0.976961	0	0.961748	0	0.933846	0	1.09126	0	0.77267	0	1.00494	0	1.36137	0	0.695032	0	0.716247	0	1.17702	0	0.609247	0	0.676985	0	0.894947	0	0.954168	0
176	0	1.25692	0	1.17461	0	1.3658	0	0.925077	0	1.16764	0	1.01567	0	1.16727	0	1.2158	0	0.769737	0	0.690413	0	1.0323	0	0.938843	0	0.944438	0	1.18965	0	0.791035	0	0.997555	0	1.40158	0	0.703462	0	0.702419	0	1.14633	0	0.650307	0	0.71443	0	0.897574	0	0.962421	0
180	0	1.17191	0	1.10405	0	1.2848	0	0.89664	0	1.15265	0	0.989507	0	1.14242	0	1.31147	0	0.793361	0	0.606077	0	1.01412	0	0.886824	0	0.920137	0	1.12682	0	0.816865	0	0.967405	0	1.35783	0	0.766297	0	0.699009	0	1.13909	0	0.612844	0	0.666644	0	0.919781	0	0.966289	0
[truncated: 173 more columns]

## Sheet: 2B&C
Pulses (#) / Total IL-1 Duration (min)	Cell Number	AUC NEMO spots (#*min)	AUC Nuclear RelA (fold change)	Included in Panel C?
1/6min	1	1071	43.2281	Yes
1/6min	2	903	36.6072	Yes
1/6min	3	759	43.8496	Yes
1/6min	4	489.5	23.8442	Yes
1/6min	5	1771	50.2042	Yes
1/6min	6	605	45.5657	Yes
1/6min	7	808	23.2893	Yes
1/6min	8	1069	29.212	Yes
1/6min	9	1381	34.4575	Yes
1/6min	10	426.5	8.21813	Yes
1/6min	11	1128.5	20.3861	Yes
1/6min	12	1479	22.5966	Yes
1/6min	13	554.5	21.9257	Yes
1/6min	14	1443	69.3297	Yes
1/6min	15	1259	29.1689	Yes
1/6min	16	1923	31.9202	Yes
1/6min	17	1280	46.5049	Yes
1/6min	18	2112.5	33.6372	Yes
1/6min	19	1109	16.7229	Yes
1/6min	20	1636	46.6122	Yes
1/6min	21	823	22.5316	Yes
1/6min	22	539	14.7488	Yes
1/6min	23	962	33.7217	Yes
1/6min	24	1504	29.9393	Yes
1/6min	25	1214	43.0972	Yes
1/6min	26	1664	26.5589	Yes
1/6min	27	1082	33.1185	Yes
1/6min	28	1851	63.267	Yes
2/6min	1	1225.5	60.8204	Yes
2/6min	2	336	102.175	Yes
2/6min	3	1190	55.8857	Yes
2/6min	4	456	37.703	Yes
2/6min	5	1307	38.9918	Yes
2/6min	6	1543.5	64.2652	Yes
2/6min	7	452	32.3158	Yes
2/6min	8	1171	79.4574	Yes
2/6min	9	1332.5	41.146	Yes
2/6min	10	1153.5	58.053	Yes
2/6min	11	1045	45.9644	Yes
2/6min	12	1176.5	52.9105	Yes
2/6min	13	812.5	54.9431	Yes
2/6min	14	1034	37.391	Yes
2/6min	15	1144	68.4476	Yes
2/6min	16	827	34.1948	Yes
2/6min	17	860	56.148	Yes
2/6min	18	1911	42.5148	Yes
2/6min	19	909	85.9322	Yes
3/6min	1	2001	79.5883	Yes
3/6min	2	2440	54.6985	Yes
3/6min	3	2249	83.7711	Yes
3/6min	4	1305	73.4072	Yes
3/6min	5	2158	32.8625	Yes
3/6min	6	2550.5	51.6741	Yes
3/6min	7	1826	75.1988	Yes
3/6min	8	1598	64.0329	Yes
3/6min	9	1087	91.186	Yes
3/6min	10	2043	63.1788	Yes
3/6min	11	1827	98.9866	Yes
3/6min	12	949.5	34.5453	Yes
3/6min	13	2464	80.8302	Yes
3/6min	14	1106	41.1195	Yes
3/6min	15	935	38.4688	Yes
3/6min	16	840	41.0728	Yes
3/6min	17	828	90.1097	Yes
3/6min	18	2438.5	129.561	Yes
3/6min	19	869	98.3539	Yes
3/6min	20	902	34.0442	Yes
3/6min	21	1157	55.6065	Yes
3/6min	22	865	47.0034	Yes
3/6min	23	1390	30.5726	Yes
4/6min	1	1575	77.4132	Yes
4/6min	2	1714	55.466	Yes
4/6min	3	1594.5	65.1301	Yes
4/6min	4	1271	52.0511	Yes
4/6min	5	925	56.4636	Yes
4/6min	6	1991	50.1993	Yes
4/6min	7	1666	49.5916	Yes
4/6min	8	2799	83.2203	Yes
4/6min	9	1453	85.2142	Yes
4/6min	10	2083	90.27	Yes
4/6min	11	2769	83.1105	Yes
4/6min	12	2133.5	111.413	Yes
4/6min	13	1398	66.5226	Yes
4/6min	14	807	56.1836	Yes
4/6min	15	1517	67.3746	Yes
4/6min	16	1603	78.6728	Yes
4/6min	17	506	70.6971	Yes
4/6min	18	897.5	73.5633	Yes
4/6min	19	745	37.9783	Yes
1/15min	1	1238	41.3742	No
1/15min	2	1381	57.1581	No
1/15min	3	2338	56.9835	No
1/15min	4	1780	53.9838	No
1/15min	5	1955	61.6486	No
1/15min	6	1119	34.5644	No
1/15min	7	2235	55.6398	No
1/15min	8	2068	56.525	No
1/15min	9	2403.5	97.8473	No
1/15min	10	2814	117.108	No
1/15min	11	1837.5	40.5182	No
1/15min	12	1514	47.9206	No
1/15min	13	1854	47.6658	No
1/15min	14	2560	54.2404	No
1/15min	15	2134.5	19.1058	No
1/15min	16	1260	64.7521	No
1/15min	17	1383	18.9483	No
1/15min	18	2203.5	44.7088	No
1/15min	19	3002	12.7141	No
1/15min	20	1679	44.1247	No
1/15min	21	2357	39.7097	No
1/15min	22	970	25.4244	No

## Sheet: 3B
Pulses (#) / Total IL-1 Duration (min)	Cell Number	t_max (min)
IKK_RelA_Single_6min_pulse	1	20
IKK_RelA_Single_6min_pulse	2	20
IKK_RelA_Single_6min_pulse	3	20
IKK_RelA_Single_6min_pulse	4	20
IKK_RelA_Single_6min_pulse	5	16
IKK_RelA_Single_6min_pulse	6	16
IKK_RelA_Single_6min_pulse	7	16
IKK_RelA_Single_6min_pulse	8	20
IKK_RelA_Single_6min_pulse	9	16
IKK_RelA_Single_6min_pulse	10	16
IKK_RelA_Single_6min_pulse	11	24
IKK_RelA_Single_6min_pulse	12	24
IKK_RelA_Single_6min_pulse	13	20
IKK_RelA_Single_6min_pulse	14	16
IKK_RelA_Single_6min_pulse	15	20
IKK_RelA_Single_6min_pulse	16	20
IKK_RelA_Single_6min_pulse	17	16
IKK_RelA_Single_6min_pulse	18	16
IKK_RelA_Single_6min_pulse	19	20
IKK_RelA_Single_6min_pulse	20	20
IKK_RelA_Single_6min_pulse	21	24
IKK_RelA_Single_6min_pulse	22	16
IKK_RelA_Single_6min_pulse	23	20
IKK_RelA_Single_6min_pulse	24	20
IKK_RelA_Single_6min_pulse	25	16
IKK_RelA_Single_6min_pulse	26	20
IKK_RelA_Single_6min_pulse	27	20
IKK_RelA_Single_6min_pulse	28	20
IKK_RelA_Two_3min_pulses_05…	1	20
IKK_RelA_Two_3min_pulses_05…	2	24
IKK_RelA_Two_3min_pulses_05…	3	28
IKK_RelA_Two_3min_pulses_05…	4	20
IKK_RelA_Two_3min_pulses_05…	5	24
IKK_RelA_Two_3min_pulses_05…	6	36
IKK_RelA_Two_3min_pulses_05…	7	24
IKK_RelA_Two_3min_pulses_05…	8	24
IKK_RelA_Two_3min_pulses_05…	9	28
IKK_RelA_Two_3min_pulses_05…	10	24
IKK_RelA_Two_3min_pulses_05…	11	28
IKK_RelA_Two_3min_pulses_05…	12	32
IKK_RelA_Two_3min_pulses_05…	13	24
IKK_RelA_Two_3min_pulses_05…	14	24
IKK_RelA_Two_3min_pulses_05…	15	32
IKK_RelA_Two_3min_pulses_05…	16	32
IKK_RelA_Two_3min_pulses_05…	17	24
IKK_RelA_Two_3min_pulses_05…	18	28
IKK_RelA_Two_3min_pulses_05…	19	28
IKK_RelA_Three_2min_pulses_…	1	28
IKK_RelA_Three_2min_pulses_…	2	20
IKK_RelA_Three_2min_pulses_…	3	28
IKK_RelA_Three_2min_pulses_…	4	20
IKK_RelA_Three_2min_pulses_…	5	32
IKK_RelA_Three_2min_pulses_…	6	28
IKK_RelA_Three_2min_pulses_…	7	24
IKK_RelA_Three_2min_pulses_…	8	28
IKK_RelA_Three_2min_pulses_…	9	28
IKK_RelA_Three_2min_pulses_…	10	24
IKK_RelA_Three_2min_pulses_…	11	16
IKK_RelA_Three_2min_pulses_…	12	24
IKK_RelA_Three_2min_pulses_…	13	28
IKK_RelA_Three_2min_pulses_…	14	24
IKK_RelA_Three_2min_pulses_…	15	16
IKK_RelA_Three_2min_pulses_…	16	24
IKK_RelA_Three_2min_pulses_…	17	24
IKK_RelA_Three_2min_pulses_…	18	16
IKK_RelA_Three_2min_pulses_…	19	24
IKK_RelA_Three_2min_pulses_…	20	24
IKK_RelA_Three_2min_pulses_…	21	24
IKK_RelA_Three_2min_pulses_…	22	24
IKK_RelA_Three_2min_pulses_…	23	24
IKK_RelA_Four_90sec_pulses_…	1	32
IKK_RelA_Four_90sec_pulses_…	2	36
IKK_RelA_Four_90sec_pulses_…	3	28
IKK_RelA_Four_90sec_pulses_…	4	28
IKK_RelA_Four_90sec_pulses_…	5	28
IKK_RelA_Four_90sec_pulses_…	6	32
IKK_RelA_Four_90sec_pulses_…	7	28
IKK_RelA_Four_90sec_pulses_…	8	32
IKK_RelA_Four_90sec_pulses_…	9	32
IKK_RelA_Four_90sec_pulses_…	10	24
IKK_RelA_Four_90sec_pulses_…	11	32
IKK_RelA_Four_90sec_pulses_…	12	24
IKK_RelA_Four_90sec_pulses_…	13	36
IKK_RelA_Four_90sec_pulses_…	14	32
IKK_RelA_Four_90sec_pulses_…	15	24
IKK_RelA_Four_90sec_pulses_…	16	28
IKK_RelA_Four_90sec_pulses_…	17	28
IKK_RelA_Four_90sec_pulses_…	18	32
IKK_RelA_Four_90sec_pulses_…	19	36
IKK_RelA_Single_15min_pulse	1	28
IKK_RelA_Single_15min_pulse	2	24
IKK_RelA_Single_15min_pulse	3	28
IKK_RelA_Single_15min_pulse	4	24
IKK_RelA_Single_15min_pulse	5	24
IKK_RelA_Single_15min_pulse	6	28
IKK_RelA_Single_15min_pulse	7	32
IKK_RelA_Single_15min_pulse	8	36
IKK_RelA_Single_15min_pulse	9	24
IKK_RelA_Single_15min_pulse	10	20
IKK_RelA_Single_15min_pulse	11	28
IKK_RelA_Single_15min_pulse	12	28
IKK_RelA_Single_15min_pulse	13	28
IKK_RelA_Single_15min_pulse	14	24
IKK_RelA_Single_15min_pulse	15	28
IKK_RelA_Single_15min_pulse	16	32
IKK_RelA_Single_15min_pulse	17	32
IKK_RelA_Single_15min_pulse	18	32
IKK_RelA_Single_15min_pulse	19	28
IKK_RelA_Single_15min_pulse	20	28
IKK_RelA_Single_15min_pulse	21	28
IKK_RelA_Single_15min_pulse	22	24

## Sheet: 3C
Pulses (#) / Total IL-1 Duration (min)	Cell Number	t_adapt (min)
IKK_RelA_Single_6min_pulse	1	76
IKK_RelA_Single_6min_pulse	2	60
IKK_RelA_Single_6min_pulse	3	68
IKK_RelA_Single_6min_pulse	4	48
IKK_RelA_Single_6min_pulse	5	68
IKK_RelA_Single_6min_pulse	6	76
IKK_RelA_Single_6min_pulse	7	64
IKK_RelA_Single_6min_pulse	8	68
IKK_RelA_Single_6min_pulse	9	80
IKK_RelA_Single_6min_pulse	10	56
IKK_RelA_Single_6min_pulse	11	68
IKK_RelA_Single_6min_pulse	12	88
IKK_RelA_Single_6min_pulse	13	60
IKK_RelA_Single_6min_pulse	14	80
IKK_RelA_Single_6min_pulse	15	64
IKK_RelA_Single_6min_pulse	16	92
IKK_RelA_Single_6min_pulse	17	64
IKK_RelA_Single_6min_pulse	18	76
IKK_RelA_Single_6min_pulse	19	80
IKK_RelA_Single_6min_pulse	20	84
IKK_RelA_Single_6min_pulse	21	68
IKK_RelA_Single_6min_pulse	22	52
IKK_RelA_Single_6min_pulse	23	72
IKK_RelA_Single_6min_pulse	24	80
IKK_RelA_Single_6min_pulse	25	64
IKK_RelA_Single_6min_pulse	26	96
IKK_RelA_Single_6min_pulse	27	76
IKK_RelA_Single_6min_pulse	28	92
IKK_RelA_Two_3min_pulses_05…	1	72
IKK_RelA_Two_3min_pulses_05…	2	56
IKK_RelA_Two_3min_pulses_05…	3	120
IKK_RelA_Two_3min_pulses_05…	4	64
IKK_RelA_Two_3min_pulses_05…	5	108
IKK_RelA_Two_3min_pulses_05…	6	120
IKK_RelA_Two_3min_pulses_05…	7	76
IKK_RelA_Two_3min_pulses_05…	8	84
IKK_RelA_Two_3min_pulses_05…	9	92
IKK_RelA_Two_3min_pulses_05…	10	84
IKK_RelA_Two_3min_pulses_05…	11	92
IKK_RelA_Two_3min_pulses_05…	12	108
IKK_RelA_Two_3min_pulses_05…	13	92
IKK_RelA_Two_3min_pulses_05…	14	96
IKK_RelA_Two_3min_pulses_05…	15	108
IKK_RelA_Two_3min_pulses_05…	16	88
IKK_RelA_Two_3min_pulses_05…	17	100
IKK_RelA_Two_3min_pulses_05…	18	128
IKK_RelA_Two_3min_pulses_05…	19	96
IKK_RelA_Three_2min_pulses_…	1	96
IKK_RelA_Three_2min_pulses_…	2	104
IKK_RelA_Three_2min_pulses_…	3	104
IKK_RelA_Three_2min_pulses_…	4	108
IKK_RelA_Three_2min_pulses_…	5	100
IKK_RelA_Three_2min_pulses_…	6	120
IKK_RelA_Three_2min_pulses_…	7	108
IKK_RelA_Three_2min_pulses_…	8	104
IKK_RelA_Three_2min_pulses_…	9	80
IKK_RelA_Three_2min_pulses_…	10	132
IKK_RelA_Three_2min_pulses_…	11	100
IKK_RelA_Three_2min_pulses_…	12	76
IKK_RelA_Three_2min_pulses_…	13	96
IKK_RelA_Three_2min_pulses_…	14	96
IKK_RelA_Three_2min_pulses_…	15	76
IKK_RelA_Three_2min_pulses_…	16	64
IKK_RelA_Three_2min_pulses_…	17	80
IKK_RelA_Three_2min_pulses_…	18	132
IKK_RelA_Three_2min_pulses_…	19	72
IKK_RelA_Three_2min_pulses_…	20	76
IKK_RelA_Three_2min_pulses_…	21	80
IKK_RelA_Three_2min_pulses_…	22	80
IKK_RelA_Three_2min_pulses_…	23	76
IKK_RelA_Four_90sec_pulses_…	1	120
IKK_RelA_Four_90sec_pulses_…	2	132
IKK_RelA_Four_90sec_pulses_…	3	116
IKK_RelA_Four_90sec_pulses_…	4	112
IKK_RelA_Four_90sec_pulses_…	5	88
IKK_RelA_Four_90sec_pulses_…	6	128
IKK_RelA_Four_90sec_pulses_…	7	128
IKK_RelA_Four_90sec_pulses_…	8	132
IKK_RelA_Four_90sec_pulses_…	9	100
IKK_RelA_Four_90sec_pulses_…	10	120
IKK_RelA_Four_90sec_pulses_…	11	124
IKK_RelA_Four_90sec_pulses_…	12	92
IKK_RelA_Four_90sec_pulses_…	13	100
IKK_RelA_Four_90sec_pulses_…	14	80
IKK_RelA_Four_90sec_pulses_…	15	88
IKK_RelA_Four_90sec_pulses_…	16	92
IKK_RelA_Four_90sec_pulses_…	17	76
IKK_RelA_Four_90sec_pulses_…	18	92
IKK_RelA_Four_90sec_pulses_…	19	80
IKK_RelA_Single_15min_pulse	1	80
IKK_RelA_Single_15min_pulse	2	80
IKK_RelA_Single_15min_pulse	3	88
IKK_RelA_Single_15min_pulse	4	96
IKK_RelA_Single_15min_pulse	5	92
IKK_RelA_Single_15min_pulse	6	80
IKK_RelA_Single_15min_pulse	7	92
IKK_RelA_Single_15min_pulse	8	96
IKK_RelA_Single_15min_pulse	9	92
IKK_RelA_Single_15min_pulse	10	104
IKK_RelA_Single_15min_pulse	11	92
IKK_RelA_Single_15min_pulse	12	92
IKK_RelA_Single_15min_pulse	13	92
IKK_RelA_Single_15min_pulse	14	104
IKK_RelA_Single_15min_pulse	15	88
IKK_RelA_Single_15min_pulse	16	96
IKK_RelA_Single_15min_pulse	17	88
IKK_RelA_Single_15min_pulse	18	116
IKK_RelA_Single_15min_pulse	19	92
IKK_RelA_Single_15min_pulse	20	92
IKK_RelA_Single_15min_pulse	21	80
IKK_RelA_Single_15min_pulse	22	60

## Sheet: 3E
Pulses (#) / Total IL-1 Duration (min)	Cell Number	t_max NEMO (min)	Nuclear RelA exit rate score
IKK_RelA_Single_30sec_pulse	1	16	-4.6983
IKK_RelA_Single_30sec_pulse	2	24	-4.0342
IKK_RelA_Single_30sec_pulse	3	40	-3.333
IKK_RelA_Single_30sec_pulse	4	20	-0.7566
IKK_RelA_Single_30sec_pulse	5	32	-5.4869
IKK_RelA_Single_30sec_pulse	6	16	-3.0151
IKK_RelA_Single_30sec_pulse	7	16	-1.9244
IKK_RelA_Single_30sec_pulse	8	12	-0.3124
IKK_RelA_Single_30sec_pulse	9	8	-14.1705
IKK_RelA_Single_30sec_pulse	10	12	-12.5043
IKK_RelA_Single_30sec_pulse	11	12	-3.9702
IKK_RelA_Single_30sec_pulse	12	16	-8.9025
IKK_RelA_Single_30sec_pulse	13	24	-3.7543
IKK_RelA_Single_30sec_pulse	14	12	-8.0318
IKK_RelA_Single_30sec_pulse	15	12	-4.3079
IKK_RelA_Single_30sec_pulse	16	16	-6.8965
IKK_RelA_Single_30sec_pulse	17	8	-7.9981
IKK_RelA_Single_30sec_pulse	18	24	-8.0354
IKK_RelA_Single_2min_pulse	1	16	-3.6379
IKK_RelA_Single_2min_pulse	2	20	-2.332
IKK_RelA_Single_2min_pulse	3	12	-2.2661
IKK_RelA_Single_2min_pulse	4	16	-0.8941
IKK_RelA_Single_2min_pulse	5	16	-0.4348
IKK_RelA_Single_2min_pulse	6	16	-1.0756
IKK_RelA_Single_2min_pulse	7	20	-2.2856
IKK_RelA_Single_2min_pulse	8	16	-2.1987
IKK_RelA_Single_2min_pulse	9	12	-1.2656
IKK_RelA_Single_2min_pulse	10	20	0.9792
IKK_RelA_Single_2min_pulse	11	24	-0.8251
IKK_RelA_Single_2min_pulse	12	16	-4.5026
IKK_RelA_Single_2min_pulse	13	16	-1.488
IKK_RelA_Single_2min_pulse	14	20	-1.0028
IKK_RelA_Single_2min_pulse	15	20	-0.6508
IKK_RelA_Single_2min_pulse	16	20	-4.4942
IKK_RelA_Single_2min_pulse	17	20	-0.4605
IKK_RelA_Single_2min_pulse	18	16	-0.8117
IKK_RelA_Single_2min_pulse	19	24	-4.3528
IKK_RelA_Single_2min_pulse	20	16	-4.6933
IKK_RelA_Single_6min_pulse	1	20	-0.5898
IKK_RelA_Single_6min_pulse	2	20	-0.2721
IKK_RelA_Single_6min_pulse	3	20	-0.4507
IKK_RelA_Single_6min_pulse	4	20	-2.1749
IKK_RelA_Single_6min_pulse	5	16	-1.4275
IKK_RelA_Single_6min_pulse	6	16	-0.2191
IKK_RelA_Single_6min_pulse	7	16	-2.8296
IKK_RelA_Single_6min_pulse	8	20	-1.8886
IKK_RelA_Single_6min_pulse	9	16	-1.4124
IKK_RelA_Single_6min_pulse	10	16	-3.8706
IKK_RelA_Single_6min_pulse	11	24	-1.7134
IKK_RelA_Single_6min_pulse	12	24	-0.2414
IKK_RelA_Single_6min_pulse	13	20	-1.1873
IKK_RelA_Single_6min_pulse	14	16	-0.8514
IKK_RelA_Single_6min_pulse	15	20	-3.1837
IKK_RelA_Single_6min_pulse	16	20	-0.8903
IKK_RelA_Single_6min_pulse	17	16	-1.0358
IKK_RelA_Single_6min_pulse	18	16	-1.7567
IKK_RelA_Single_6min_pulse	19	20	-3.3827
IKK_RelA_Single_6min_pulse	20	20	-0.755
IKK_RelA_Single_6min_pulse	21	24	-2.9665
IKK_RelA_Single_6min_pulse	22	16	-4.843
IKK_RelA_Single_6min_pulse	23	20	-1.6855
IKK_RelA_Single_6min_pulse	24	20	-0.8106
IKK_RelA_Single_6min_pulse	25	16	-1.7172
IKK_RelA_Single_6min_pulse	26	20	0.4212
IKK_RelA_Single_6min_pulse	27	20	-2.7567
IKK_RelA_Single_6min_pulse	28	20	-0.5052
IKK_RelA_Single_15min_pulse	1	28	-0.5194
IKK_RelA_Single_15min_pulse	2	24	0.2511
IKK_RelA_Single_15min_pulse	3	28	0.0221
IKK_RelA_Single_15min_pulse	4	24	0.8888
IKK_RelA_Single_15min_pulse	5	24	0.7986
IKK_RelA_Single_15min_pulse	6	28	-0.7009
IKK_RelA_Single_15min_pulse	7	32	-0.458
IKK_RelA_Single_15min_pulse	8	36	-0.0983
IKK_RelA_Single_15min_pulse	9	24	0.0538
IKK_RelA_Single_15min_pulse	10	20	1.0591
IKK_RelA_Single_15min_pulse	11	28	-0.6129
IKK_RelA_Single_15min_pulse	12	28	-0.7576
IKK_RelA_Single_15min_pulse	13	28	-0.2217
IKK_RelA_Single_15min_pulse	14	24	0.1028
IKK_RelA_Single_15min_pulse	15	28	-0.8865
IKK_RelA_Single_15min_pulse	16	32	0.5161
IKK_RelA_Single_15min_pulse	17	32	-1.5578
IKK_RelA_Single_15min_pulse	18	32	-0.0715
IKK_RelA_Single_15min_pulse	19	28	-2.1241
IKK_RelA_Single_15min_pulse	20	28	-2.863
IKK_RelA_Single_15min_pulse	21	28	-3.2771
IKK_RelA_Single_15min_pulse	22	24	-2.9331
IKK_RelA_Single_30min_pulse	1	24	-0.0943
IKK_RelA_Single_30min_pulse	2	20	1.3637
IKK_RelA_Single_30min_pulse	3	20	-0.1268
IKK_RelA_Single_30min_pulse	4	16	4.7511
IKK_RelA_Single_30min_pulse	5	28	0.3063
IKK_RelA_Single_30min_pulse	6	28	0.3692
IKK_RelA_Single_30min_pulse	7	28	-0.7428
IKK_RelA_Single_30min_pulse	8	24	3.3077
IKK_RelA_Single_30min_pulse	9	36	-0.6938
IKK_RelA_Single_30min_pulse	10	20	2.3233
IKK_RelA_Single_30min_pulse	11	28	0.5423
IKK_RelA_Single_30min_pulse	12	24	-0.8097
IKK_RelA_Single_30min_pulse	13	28	0.9516
IKK_RelA_Single_30min_pulse	14	20	0.0242
IKK_RelA_Single_30min_pulse	15	24	-0.0901
IKK_RelA_Single_30min_pulse	16	24	4.4812
IKK_RelA_Single_30min_pulse	17	24	4.3979
IKK_RelA_Single_30min_pulse	18	24	2.114
IKK_RelA_Single_30min_pulse	19	20	9.411
IKK_RelA_Single_30min_pulse	20	20	3.0521
IKK_RelA_Single_30min_pulse	21	28	0.0147
IKK_RelA_Two_3min_pulses_05min_gap	1	20	2.6374
IKK_RelA_Two_3min_pulses_05min_gap	2	24	4.3405
IKK_RelA_Two_3min_pulses_05min_gap	3	28	5.8871
IKK_RelA_Two_3min_pulses_05min_gap	4	20	0.799
IKK_RelA_Two_3min_pulses_05min_gap	5	24	0.5741
IKK_RelA_Two_3min_pulses_05min_gap	6	36	3.9131
IKK_RelA_Two_3min_pulses_05min_gap	7	24	-0.2025
IKK_RelA_Two_3min_pulses_05min_gap	8	24	1.8659
IKK_RelA_Two_3min_pulses_05min_gap	9	28	1.1551
IKK_RelA_Two_3min_pulses_05min_gap	10	24	0.5307
IKK_RelA_Two_3min_pulses_05min_gap	11	28	0.3887
IKK_RelA_Two_3min_pulses_05min_gap	12	32	-0.0788
IKK_RelA_Two_3min_pulses_05min_gap	13	24	-0.1109
IKK_RelA_Two_3min_pulses_05min_gap	14	24	-0.4046
IKK_RelA_Two_3min_pulses_05min_gap	15	32	0.4899
IKK_RelA_Two_3min_pulses_05min_gap	16	32	-0.1993
IKK_RelA_Two_3min_pulses_05min_gap	17	24	1.0046
IKK_RelA_Two_3min_pulses_05min_gap	18	28	1.2225
IKK_RelA_Two_3min_pulses_05min_gap	19	28	0.2866
IKK_RelA_Three_2min_pulses_05min_gap	1	28	-0.1934
IKK_RelA_Three_2min_pulses_05min_gap	2	20	0.0799
IKK_RelA_Three_2min_pulses_05min_gap	3	28	0.267
IKK_RelA_Three_2min_pulses_05min_gap	4	20	6.2729
IKK_RelA_Three_2min_pulses_05min_gap	5	32	-0.1272
IKK_RelA_Three_2min_pulses_05min_gap	6	28	0.2414
IKK_RelA_Three_2min_pulses_05min_gap	7	24	3.1806
IKK_RelA_Three_2min_pulses_05min_gap	8	28	1.0253
IKK_RelA_Three_2min_pulses_05min_gap	9	28	0.0785
IKK_RelA_Three_2min_pulses_05min_gap	10	24	0.9994
IKK_RelA_Three_2min_pulses_05min_gap	11	16	-0.1301
IKK_RelA_Three_2min_pulses_05min_gap	12	24	-1.1374
IKK_RelA_Three_2min_pulses_05min_gap	13	28	-0.25
IKK_RelA_Three_2min_pulses_05min_gap	14	24	1.1752
IKK_RelA_Three_2min_pulses_05min_gap	15	16	-0.707
IKK_RelA_Three_2min_pulses_05min_gap	16	24	-0.5286
IKK_RelA_Three_2min_pulses_05min_gap	17	24	0.2811
IKK_RelA_Three_2min_pulses_05min_gap	18	16	3.1827
IKK_RelA_Three_2min_pulses_05min_gap	19	24	-0.8649
IKK_RelA_Three_2min_pulses_05min_gap	20	24	-0.9322
IKK_RelA_Three_2min_pulses_05min_gap	21	24	0.4293
IKK_RelA_Three_2min_pulses_05min_gap	22	24	0.0267
IKK_RelA_Three_2min_pulses_05min_gap	23	24	-0.3572
IKK_RelA_Four_90sec_pulses_05min_gap	1	32	3.6607
IKK_RelA_Four_90sec_pulses_05min_gap	2	36	2.2949
IKK_RelA_Four_90sec_pulses_05min_gap	3	28	2.2015
IKK_RelA_Four_90sec_pulses_05min_gap	4	28	1.8356
IKK_RelA_Four_90sec_pulses_05min_gap	5	28	0.8948
IKK_RelA_Four_90sec_pulses_05min_gap	6	32	1.3523
IKK_RelA_Four_90sec_pulses_05min_gap	7	28	3.4041
IKK_RelA_Four_90sec_pulses_05min_gap	8	32	6.1291
IKK_RelA_Four_90sec_pulses_05min_gap	9	32	3.4775
IKK_RelA_Four_90sec_pulses_05min_gap	10	24	6.2186
IKK_RelA_Four_90sec_pulses_05min_gap	11	32	5.4104
IKK_RelA_Four_90sec_pulses_05min_gap	12	24	9.0414
IKK_RelA_Four_90sec_pulses_05min_gap	13	36	1.277
IKK_RelA_Four_90sec_pulses_05min_gap	14	32	0.0453
IKK_RelA_Four_90sec_pulses_05min_gap	15	24	1.7209
IKK_RelA_Four_90sec_pulses_05min_gap	16	28	2.9659
IKK_RelA_Four_90sec_pulses_05min_gap	17	28	1.4768
IKK_RelA_Four_90sec_pulses_05min_gap	18	32	1.3706
IKK_RelA_Four_90sec_pulses_05min_gap	19	36	-0.0442

## Sheet: 3F
Pulses (#) / Total IL-1 Duration (min)	Cell Number	t_adapt NEMO (min)	Nuclear RelA exit rate score
IKK_RelA_Single_30sec_pulse	1	44	-4.6983
IKK_RelA_Single_30sec_pulse	2	52	-4.0342
IKK_RelA_Single_30sec_pulse	3	52	-3.333
IKK_RelA_Single_30sec_pulse	4	56	-0.7566
IKK_RelA_Single_30sec_pulse	5	36	-5.4869
IKK_RelA_Single_30sec_pulse	6	36	-3.0151
IKK_RelA_Single_30sec_pulse	7	44	-1.9244
IKK_RelA_Single_30sec_pulse	8	36	-0.3124
IKK_RelA_Single_30sec_pulse	9	16	-14.1705
IKK_RelA_Single_30sec_pulse	10	36	-12.5043
IKK_RelA_Single_30sec_pulse	11	32	-3.9702
IKK_RelA_Single_30sec_pulse	12	40	-8.9025
IKK_RelA_Single_30sec_pulse	13	52	-3.7543
IKK_RelA_Single_30sec_pulse	14	32	-8.0318
IKK_RelA_Single_30sec_pulse	15	40	-4.3079
IKK_RelA_Single_30sec_pulse	16	40	-6.8965
IKK_RelA_Single_30sec_pulse	17	12	-7.9981
IKK_RelA_Single_30sec_pulse	18	36	-8.0354
IKK_RelA_Single_2min_pulse	1	68	-3.6379
IKK_RelA_Single_2min_pulse	2	72	-2.332
IKK_RelA_Single_2min_pulse	3	60	-2.2661
IKK_RelA_Single_2min_pulse	4	80	-0.8941
IKK_RelA_Single_2min_pulse	5	80	-0.4348
IKK_RelA_Single_2min_pulse	6	72	-1.0756
IKK_RelA_Single_2min_pulse	7	56	-2.2856
IKK_RelA_Single_2min_pulse	8	48	-2.1987
IKK_RelA_Single_2min_pulse	9	48	-1.2656
IKK_RelA_Single_2min_pulse	10	64	0.9792
IKK_RelA_Single_2min_pulse	11	60	-0.8251
IKK_RelA_Single_2min_pulse	12	44	-4.5026
IKK_RelA_Single_2min_pulse	13	52	-1.488
IKK_RelA_Single_2min_pulse	14	60	-1.0028
IKK_RelA_Single_2min_pulse	15	80	-0.6508
IKK_RelA_Single_2min_pulse	16	64	-4.4942
IKK_RelA_Single_2min_pulse	17	72	-0.4605
IKK_RelA_Single_2min_pulse	18	84	-0.8117
IKK_RelA_Single_2min_pulse	19	60	-4.3528
IKK_RelA_Single_2min_pulse	20	64	-4.6933
IKK_RelA_Single_6min_pulse	1	76	-0.5898
IKK_RelA_Single_6min_pulse	2	60	-0.2721
IKK_RelA_Single_6min_pulse	3	68	-0.4507
IKK_RelA_Single_6min_pulse	4	48	-2.1749
IKK_RelA_Single_6min_pulse	5	68	-1.4275
IKK_RelA_Single_6min_pulse	6	76	-0.2191
IKK_RelA_Single_6min_pulse	7	64	-2.8296
IKK_RelA_Single_6min_pulse	8	68	-1.8886
IKK_RelA_Single_6min_pulse	9	80	-1.4124
IKK_RelA_Single_6min_pulse	10	56	-3.8706
IKK_RelA_Single_6min_pulse	11	68	-1.7134
IKK_RelA_Single_6min_pulse	12	88	-0.2414
IKK_RelA_Single_6min_pulse	13	60	-1.1873
IKK_RelA_Single_6min_pulse	14	80	-0.8514
IKK_RelA_Single_6min_pulse	15	64	-3.1837
IKK_RelA_Single_6min_pulse	16	92	-0.8903
IKK_RelA_Single_6min_pulse	17	64	-1.0358
IKK_RelA_Single_6min_pulse	18	76	-1.7567
IKK_RelA_Single_6min_pulse	19	80	-3.3827
IKK_RelA_Single_6min_pulse	20	84	-0.755
IKK_RelA_Single_6min_pulse	21	68	-2.9665
IKK_RelA_Single_6min_pulse	22	52	-4.843
IKK_RelA_Single_6min_pulse	23	72	-1.6855
IKK_RelA_Single_6min_pulse	24	80	-0.8106
IKK_RelA_Single_6min_pulse	25	64	-1.7172
IKK_RelA_Single_6min_pulse	26	96	0.4212
IKK_RelA_Single_6min_pulse	27	76	-2.7567
IKK_RelA_Single_6min_pulse	28	92	-0.5052
IKK_RelA_Single_15min_pulse	1	80	-0.5194
IKK_RelA_Single_15min_pulse	2	80	0.2511
IKK_RelA_Single_15min_pulse	3	88	0.0221
IKK_RelA_Single_15min_pulse	4	96	0.8888
IKK_RelA_Single_15min_pulse	5	92	0.7986
IKK_RelA_Single_15min_pulse	6	80	-0.7009
IKK_RelA_Single_15min_pulse	7	92	-0.458
IKK_RelA_Single_15min_pulse	8	96	-0.0983
IKK_RelA_Single_15min_pulse	9	92	0.0538
IKK_RelA_Single_15min_pulse	10	104	1.0591
IKK_RelA_Single_15min_pulse	11	92	-0.6129
IKK_RelA_Single_15min_pulse	12	92	-0.7576
IKK_RelA_Single_15min_pulse	13	92	-0.2217
IKK_RelA_Single_15min_pulse	14	104	0.1028
IKK_RelA_Single_15min_pulse	15	88	-0.8865
IKK_RelA_Single_15min_pulse	16	96	0.5161
IKK_RelA_Single_15min_pulse	17	88	-1.5578
IKK_RelA_Single_15min_pulse	18	116	-0.0715
IKK_RelA_Single_15min_pulse	19	92	-2.1241
IKK_RelA_Single_15min_pulse	20	92	-2.863
IKK_RelA_Single_15min_pulse	21	80	-3.2771
IKK_RelA_Single_15min_pulse	22	60	-2.9331
IKK_RelA_Single_30min_pulse	1	100	-0.0943
IKK_RelA_Single_30min_pulse	2	116	1.3637
IKK_RelA_Single_30min_pulse	3	120	-0.1268
IKK_RelA_Single_30min_pulse	4	132	4.7511
IKK_RelA_Single_30min_pulse	5	120	0.3063
IKK_RelA_Single_30min_pulse	6	120	0.3692
IKK_RelA_Single_30min_pulse	7	96	-0.7428
IKK_RelA_Single_30min_pulse	8	132	3.3077
IKK_RelA_Single_30min_pulse	9	80	-0.6938
IKK_RelA_Single_30min_pulse	10	120	2.3233
IKK_RelA_Single_30min_pulse	11	120	0.5423
IKK_RelA_Single_30min_pulse	12	88	-0.8097
IKK_RelA_Single_30min_pulse	13	132	0.9516
IKK_RelA_Single_30min_pulse	14	108	0.0242
IKK_RelA_Single_30min_pulse	15	108	-0.0901
IKK_RelA_Single_30min_pulse	16	132	4.4812
IKK_RelA_Single_30min_pulse	17	132	4.3979
IKK_RelA_Single_30min_pulse	18	124	2.114
IKK_RelA_Single_30min_pulse	19	132	9.411
IKK_RelA_Single_30min_pulse	20	132	3.0521
IKK_RelA_Single_30min_pulse	21	132	0.0147
IKK_RelA_Two_3min_pulses_05min_gap	1	72	2.6374
IKK_RelA_Two_3min_pulses_05min_gap	2	56	4.3405
IKK_RelA_Two_3min_pulses_05min_gap	3	120	5.8871
IKK_RelA_Two_3min_pulses_05min_gap	4	64	0.799
IKK_RelA_Two_3min_pulses_05min_gap	5	108	0.5741
IKK_RelA_Two_3min_pulses_05min_gap	6	120	3.9131
IKK_RelA_Two_3min_pulses_05min_gap	7	76	-0.2025
IKK_RelA_Two_3min_pulses_05min_gap	8	84	1.8659
IKK_RelA_Two_3min_pulses_05min_gap	9	92	1.1551
IKK_RelA_Two_3min_pulses_05min_gap	10	84	0.5307
IKK_RelA_Two_3min_pulses_05min_gap	11	92	0.3887
IKK_RelA_Two_3min_pulses_05min_gap	12	108	-0.0788
IKK_RelA_Two_3min_pulses_05min_gap	13	92	-0.1109
IKK_RelA_Two_3min_pulses_05min_gap	14	96	-0.4046
IKK_RelA_Two_3min_pulses_05min_gap	15	108	0.4899
IKK_RelA_Two_3min_pulses_05min_gap	16	88	-0.1993
IKK_RelA_Two_3min_pulses_05min_gap	17	100	1.0046
IKK_RelA_Two_3min_pulses_05min_gap	18	128	1.2225
IKK_RelA_Two_3min_pulses_05min_gap	19	96	0.2866
IKK_RelA_Three_2min_pulses_05min_gap	1	96	-0.1934
IKK_RelA_Three_2min_pulses_05min_gap	2	104	0.0799
IKK_RelA_Three_2min_pulses_05min_gap	3	104	0.267
IKK_RelA_Three_2min_pulses_05min_gap	4	108	6.2729
IKK_RelA_Three_2min_pulses_05min_gap	5	100	-0.1272
IKK_RelA_Three_2min_pulses_05min_gap	6	120	0.2414
IKK_RelA_Three_2min_pulses_05min_gap	7	108	3.1806
IKK_RelA_Three_2min_pulses_05min_gap	8	104	1.0253
IKK_RelA_Three_2min_pulses_05min_gap	9	80	0.0785
IKK_RelA_Three_2min_pulses_05min_gap	10	132	0.9994
IKK_RelA_Three_2min_pulses_05min_gap	11	100	-0.1301
IKK_RelA_Three_2min_pulses_05min_gap	12	76	-1.1374
IKK_RelA_Three_2min_pulses_05min_gap	13	96	-0.25
IKK_RelA_Three_2min_pulses_05min_gap	14	96	1.1752
IKK_RelA_Three_2min_pulses_05min_gap	15	76	-0.707
IKK_RelA_Three_2min_pulses_05min_gap	16	64	-0.5286
IKK_RelA_Three_2min_pulses_05min_gap	17	80	0.2811
IKK_RelA_Three_2min_pulses_05min_gap	18	132	3.1827
IKK_RelA_Three_2min_pulses_05min_gap	19	72	-0.8649
IKK_RelA_Three_2min_pulses_05min_gap	20	76	-0.9322
IKK_RelA_Three_2min_pulses_05min_gap	21	80	0.4293
IKK_RelA_Three_2min_pulses_05min_gap	22	80	0.0267
IKK_RelA_Three_2min_pulses_05min_gap	23	76	-0.3572
IKK_RelA_Four_90sec_pulses_05min_gap	1	120	3.6607
IKK_RelA_Four_90sec_pulses_05min_gap	2	132	2.2949
IKK_RelA_Four_90sec_pulses_05min_gap	3	116	2.2015
IKK_RelA_Four_90sec_pulses_05min_gap	4	112	1.8356
IKK_RelA_Four_90sec_pulses_05min_gap	5	88	0.8948
IKK_RelA_Four_90sec_pulses_05min_gap	6	128	1.3523
IKK_RelA_Four_90sec_pulses_05min_gap	7	128	3.4041
IKK_RelA_Four_90sec_pulses_05min_gap	8	132	6.1291
IKK_RelA_Four_90sec_pulses_05min_gap	9	100	3.4775
IKK_RelA_Four_90sec_pulses_05min_gap	10	120	6.2186
IKK_RelA_Four_90sec_pulses_05min_gap	11	124	5.4104
IKK_RelA_Four_90sec_pulses_05min_gap	12	92	9.0414
IKK_RelA_Four_90sec_pulses_05min_gap	13	100	1.277
IKK_RelA_Four_90sec_pulses_05min_gap	14	80	0.0453
IKK_RelA_Four_90sec_pulses_05min_gap	15	88	1.7209
IKK_RelA_Four_90sec_pulses_05min_gap	16	92	2.9659
IKK_RelA_Four_90sec_pulses_05min_gap	17	76	1.4768
IKK_RelA_Four_90sec_pulses_05min_gap	18	92	1.3706
IKK_RelA_Four_90sec_pulses_05min_gap	19	80	-0.0442

## Sheet: 4A
	Selected NEMO experimental average time courses
Time Minutes	Control	1X6 min	1X30 min	4X1.5 min
0	0	0.25	1.1905	0.1579
4	0.9	1.4286	1.3333	0.8421
8	0.9	12	3.9524	16.6842
12	0.65	99.0714	107.762	42.5263
16	0.65	163.071	217.714	78.1579
20	0.65	170.321	260.476	108.474
24	0.6	148.536	261.571	129.421
28	0.5	120.464	236.238	136.947
32	0.65	92.7143	198.524	140.263
36	0.4	73.5	169.143	128.474
40	0.55	57.6429	133.81	109.842
44	0.6	47.6429	110.524	96.7895
48	0.5	39.25	94.9048	79.8947
52	0.35	34.1071	86.0476	68.5789
56	0.4	26.9643	73.4286	57.6842
60	0.25	22.1071	65.2381	52.0526
64	0.25	16.3929	63.6667	43.5263
68	0.25	12.8929	64.0476	39.2105
72	0.2	10.2857	60.4286	35.8947
76	0.25	7.5357	54.5238	33.3684
80	0.15	4.2857	51.9524	26.2632
84	0.15	3.75	47.0476	24.2632
88	0.25	2.7857	39.9048	21.3158
92	0.15	1.4286	29.8095	13.5789
96	0.15	1	26.9524	11.9474
100	0.15	0.8214	22.619	10.3158
104	0.1	0.6786	20.381	9.4211
108	0.1	0.5357	16.2381	8.7368
112	0.1	0.5714	14.0952	8.8947
116	0.2	0.3214	12.2857	7.6316
120	0.15	0.25	8.2857	2.9474
124	0.2	0.3571	7.7619	3
128	0.05	0.25	6.7619	2.8421
132	0	0	0	0
136	0	0	0	0
140	0	0	0	0
144	0	0	0	0
148	0	0	0	0
152	0	0	0	0
156	0	0	0	0
160	0	0	0	0
164	0	0	0	0
168	0	0	0	0
172	0	0	0	0
176	0	0	0	0
180	0	0	0	0

## Sheet: 4B
	D2FC2			D2FC Optimized
Model Number	Error to training data (<SSE>)	Error to validation data (<SSE>)	Error to emergent property	Error to training data (<SSE>)	Error to validation data (<SSE>)	Error to emergent property
1	1.5586	2.5028	0.1426	4.5898	5.2395	0.7694
2	2.0921	2.6646	0.1259	4.6258	5.2311	0.7703
3	2.3295	2.3607	0.119	4.6275	5.41	0.7643
4	1.9864	2.6153	0.2196	4.7758	5.4066	0.7697
5	2.4024	2.5658	0.1515	4.7195	5.3336	0.7937
6	2.491	2.7737	0.1136	4.6862	5.4812	0.7832
7	2.4471	3.015	0.1051	4.5084	5.1406	0.8677
8	2.1516	2.9505	0.1906	4.7219	5.7454	0.7591
9	2.3087	2.8283	0.1748	4.5015	5.2853	0.8592
10	2.3365	2.3286	0.2012	4.5433	5.2184	0.8655
11	2.1938	3.0764	0.1871	4.5323	5.3564	0.8581
12	2.5119	3.249	0.0552	4.5321	5.285	0.8661
13	2.3841	3.053	0.163	4.5257	5.1894	0.8783
14	2.2784	2.6469	0.2228	4.5388	5.3749	0.8574
15	2.4735	2.5895	0.1889	4.5789	5.4082	0.8493
16	2.4277	2.5741	0.2052	4.5675	5.3264	0.8618
17	2.3088	3.1975	0.166	4.5228	5.3733	0.866
18	2.6239	2.4271	0.1626	4.5467	5.4454	0.8543
19	2.3611	3.3644	0.1151	4.5684	5.2401	0.8742
20	2.2769	3.2613	0.1715	4.5408	5.3388	0.8685
21	2.0955	3.7694	0.0476	4.5986	5.5576	0.8349
22	2.58	2.8151	0.1705	4.6009	5.2304	0.8729
23	2.0934	2.8236	0.2604	4.5816	5.5725	0.8372
24	2.7279	2.6509	0.152	4.5228	5.3929	0.8677
25	2.4823	2.8979	0.2001	4.9152	5.3764	0.8053
26	2.4338	3.2666	0.1642	4.5688	5.5128	0.8489
27	2.4115	3.1833	0.1901	4.5626	5.3176	0.8741
28	2.5802	2.6987	0.2062	4.8308	5.3922	0.8227
29	2.2839	2.2609	0.272	4.5735	5.5336	0.8486
30	2.4878	3.1773	0.1788	4.6295	5.2691	0.8706
31	2.6912	3.1619	0.1301	4.6339	5.4471	0.8549
32	2.2811	3.5473	0.1691	4.6117	5.4078	0.863
33	2.4996	2.4403	0.2599	4.5792	5.5479	0.8519
34	2.7735	2.8925	0.171	4.6726	5.4645	0.8488
35	2.4101	2.5226	0.2755	4.5381	5.4668	0.8697
36	2.3102	3.1894	0.253	4.6507	5.5144	0.8491
37	2.4521	3.2415	0.2256	4.7105	5.4093	0.8517
38	2.5943	2.7276	0.2539	4.5753	5.5788	0.8543
39	2.7491	2.5942	0.2302	4.6175	5.4765	0.8609
40	2.5754	2.658	0.2642	4.5777	5.3983	0.877
41	2.2384	3.4435	0.2462	4.6445	5.5217	0.8527
42	2.5233	3.5874	0.1754	4.532	5.6159	0.8617
43	2.7204	3.1457	0.2059	4.5991	5.4264	0.8745
44	2.6164	2.741	0.2663	4.6171	5.3302	0.8837
45	2.6666	3.6616	0.1159	4.63	5.5072	0.8632
46	2.4925	2.3423	0.3032	4.6697	5.4719	0.8612
47	2.3923	3.981	0.0973	4.9199	5.354	0.8339
48	2.5961	3.6026	0.1779	4.6495	5.5746	0.8554
49	2.5838	2.9194	0.2744	4.6407	5.5144	0.8642
50	2.8733	2.8171	0.2281	4.5733	5.5988	0.8649
51	2.7045	3.0481	0.249	4.6512	5.5936	0.8537
52	2.423	3.1364	0.2919	4.6071	5.5306	0.8686
53	2.453	2.7441	0.3163	4.624	5.5802	0.8619
54	2.7264	3.1103	0.2437	4.6283	5.5782	0.8626
55	2.8145	2.7676	0.2528	4.6758	5.4702	0.8678
56	2.5799	3.3241	0.2557	4.6748	5.4686	0.873
57	2.1736	4.2597	0.1	4.6664	5.7967	0.8368
58	2.5673	3.2204	0.2731	4.7553	5.3968	0.872
59	2.7641	2.5122	0.2851	4.7148	5.9083	0.8167
60	2.3146	4.0725	0.1643	4.7137	5.3996	0.8809
61	2.967	3.102	0.2089	4.6691	5.5647	0.8693
62	2.6309	3.878	0.1597	4.7257	5.5435	0.8664
63	2.5388	4.039	0.1338	4.6626	5.7294	0.8576
64	2.6686	3.2014	0.2757	4.6762	5.7513	0.8542
65	2.868	3.2878	0.2205	4.7003	5.7237	0.8594
66	2.7953	3.353	0.236	4.8425	5.7534	0.8336
67	3.0771	2.9786	0.2026	4.7951	5.417	0.8866
68	1.9731	4.2297	0.2001	4.7582	5.6347	0.8674
69	2.7475	3.0409	0.2875	4.6885	5.7048	0.8704
70	2.4004	2.5408	0.3646	4.7079	5.729	0.8655
71	2.6005	2.6542	0.3391	4.7652	5.597	0.8758
72	2.8507	3.5437	0.2216	4.7922	5.6767	0.8622
73	2.835	2.8273	0.3044	4.5539	5.4714	0.9228
74	2.9913	3.3807	0.2147	4.7508	5.6252	0.8772
75	2.9732	2.9139	0.2743	4.8135	5.5961	0.8724
76	2.7789	3.6698	0.2289	4.8516	5.299	0.9011
77	2.7254	2.6692	0.3405	4.7816	5.8398	0.8532
78	2.8704	2.665	0.3164	4.7663	5.7874	0.8633
79	2.8844	3.6336	0.2165	4.5655	5.8328	0.8914
80	2.8276	3.0938	0.3017	4.8405	5.5665	0.8851
81	2.9562	3.2568	0.2592	4.7437	5.697	0.8854
82	2.7746	2.7659	0.3354	4.7645	5.7045	0.8814
83	2.9176	3.7924	0.1876	4.8408	5.713	0.8718
84	2.7642	2.8712	0.3442	4.8836	5.6771	0.8725
85	2.6673	2.7118	0.3683	4.8173	5.6527	0.8864
86	2.7199	2.9007	0.3548	4.8313	5.6905	0.8823
87	3.0235	3.3566	0.2593	4.805	5.9281	0.8575
88	2.8805	3.5074	0.2807	4.7962	5.7898	0.88
89	2.7546	2.6675	0.3697	4.8867	5.5493	0.8983
90	2.8813	3.51	0.2812	4.9271	5.4621	0.905
91	2.8587	2.8178	0.3478	5.3445	5.0403	0.8774
92	3.4111	3.5319	0.0534	4.8521	5.9007	0.869
93	2.7456	3.006	0.3607	4.9819	6.1274	0.822
94	2.5981	4.09	0.2464	4.842	5.9465	0.8718
95	2.9231	2.9918	0.3345	4.657	5.8332	0.9158
96	2.9634	3.148	0.3152	4.9235	5.951	0.8581
97	2.8939	3.2522	0.3207	5.023	5.555	0.8917
98	2.695	4.269	0.1836	4.8895	5.6917	0.899
99	2.9866	2.9247	0.3353	4.8643	5.7367	0.904
100	3.1435	3.493	0.2404	5.1689	5.9048	0.8322
101	2.8777	4.2003	0.1556	4.9212	5.6968	0.905
102	2.9017	3.495	0.3026	4.5963	5.946	0.9269
103	2.9854	2.9592	0.3371	4.6503	6.1657	0.8919
104	3.017	3.4056	0.2923	4.9469	6.5661	0.7804
105	2.988	3.2898	0.315	4.9566	5.9707	0.8698
106	3.0298	3.0819	0.3265	5.139	6.1599	0.8104
107	2.287	4.8252	0.03	4.9869	5.6118	0.9104
108	2.9784	3.1062	0.3361	5.0248	5.6946	0.8961
109	3.0417	2.7324	0.3471	4.992	5.8143	0.8896
110	2.6756	3.6883	0.3296	4.9965	5.8392	0.8872
111	2.9623	3.6406	0.2882	4.9626	6.2922	0.8314
112	3.0445	3.3242	0.3111	5.0433	5.7844	0.8876
113	2.9391	3.0819	0.3545	4.9706	5.9356	0.886
114	2.8205	2.6498	0.3966	4.7268	5.8874	0.9323
115	3.0303	2.8295	0.3552	5.1656	6.0219	0.8445
116	2.8219	4.1618	0.2286	4.7755	6.6951	0.814
117	2.8461	3.9096	0.2789	5.017	5.9077	0.8889
118	2.8283	4.1256	0.2403	5.1427	5.7213	0.8906
119	2.9075	2.9725	0.3766	4.4154	6.7795	0.8599
120	3.0202	2.7922	0.3685	5.0808	5.8803	0.888
121	3.0868	3.4801	0.3076	5.0512	6.0645	0.8735
122	3.0917	3.3658	0.3202	4.9918	5.8025	0.9202
123	2.2626	4.6689	0.2276	5.1422	5.7931	0.8988
124	2.927	2.8942	0.3923	5.3577	5.9082	0.8447
125	3.1353	2.9076	0.3543	5.1616	5.9463	0.8776
126	2.9827	3.1279	0.3697	4.8651	5.4979	0.9783
127	2.8742	3.3369	0.3726	5.0812	6.2616	0.851
128	2.8883	3.8315	0.3116	4.9504	6.1512	0.8896
129	2.9901	3.484	0.3415	5.0903	5.9046	0.9006
130	2.9255	3.793	0.3153	5.2342	5.8484	0.8838
131	3.0764	3.0211	0.368	5.1965	5.9338	0.8817
132	2.8687	2.7195	0.4179	5.21	5.6581	0.9134
133	3.1045	3.1874	0.3621	4.9963	5.707	0.9441
134	3.1671	3.207	0.3479	5.3321	6.0176	0.8468
135	2.9182	4.3301	0.2297	5.133	6.524	0.8109
136	3.0537	3.1232	0.3833	5.061	6.1009	0.8875
137	3.0829	3.5737	0.34	5.1391	5.9176	0.8982
138	3.0143	3.0475	0.4003	5.0506	6.0296	0.8994
139	3.0591	3.3533	0.3703	5.1078	5.8699	0.9098
140	2.8443	4.0863	0.3155	5.3621	5.9289	0.8562
141	3.3839	3.4136	0.2923	5.2278	5.6008	0.9228
142	2.88	3.7732	0.3666	5.3723	6.009	0.8472
143	3.1635	3.2384	0.3728	5.2102	5.9286	0.8945
144	2.964	3.3282	0.4039	5.2522	5.996	0.8792
145	3.1596	3.2625	0.3787	4.6314	6.726	0.8832
146	3.2759	3.6383	0.316	5.4069	5.9246	0.8654
147	3.1737	3.2431	0.3839	5.3789	5.9696	0.8676
148	2.4209	4.9362	0.216	5.3947	6.0565	0.8616
149	3.1503	2.9798	0.4115	5.4068	5.9359	0.8793
150	3.1363	3.0665	0.4111	5.6261	5.7036	0.8657
151	3.0163	3.0737	0.432	4.9052	5.954	0.9651
152	2.9854	3.4639	0.4089	5.207	5.9514	0.9168
153	3.1918	3.1315	0.4011	5.2845	5.8598	0.9147
154	3.2633	3.7725	0.3216	5.2159	5.9629	0.9144
155	3.2222	3.6903	0.3468	5.4278	5.9562	0.8768
156	3.3764	4.1918	0.2135	5.1371	6.2093	0.8966
157	3.0694	4.3396	0.2787	5.3875	5.8571	0.8986
158	3.2522	3.5576	0.3676	5.3229	5.7739	0.9217
159	2.4871	4.7843	0.289	5.3546	5.9497	0.8955
160	3.0991	2.9377	0.4479	5.3107	6.0929	0.8875
161	3.1296	4.3946	0.272	5.4354	6.0474	0.8708
162	3.1355	3.1694	0.4358	5.4823	6.0778	0.8606
163	2.6605	3.9763	0.4315	5.4646	5.9695	0.8788
164	3.0579	3.6243	0.4165	5.4356	6.1376	0.8684
165	2.7657	5.0226	0.1876	5.3403	6.0763	0.8972
166	3.3554	4.0998	0.3006	5.4606	6.0257	0.8823
167	3.6036	3.5432	0.3281	5.2632	6.3516	0.8747
168	3.2571	3.2829	0.4341	5.2784	5.9261	0.9291
169	3.1534	3.296	0.4512	5.4291	6.0566	0.8851
170	3.2531	3.0573	0.4504	5.3712	6.0431	0.8991
171	3.3596	2.9912	0.4372	5.3975	6.0972	0.8875
172	3.3108	3.7346	0.3871	5.3216	5.7956	0.9391
173	3.121	3.0059	0.4786	5.3322	5.7857	0.9394
174	3.2717	3.0493	0.4558	5.0427	6.0259	0.9606
175	3.1621	3.0593	0.474	5.5164	5.9908	0.8825
176	3.5602	2.9865	0.4146	5.4949	6.0164	0.884
177	3.3352	3.5806	0.4174	5.49	6.1039	0.8733
178	3.1404	4.5415	0.3179	5.3765	5.9379	0.9171
179	3.2973	3.3033	0.4543	5.48	6.101	0.8768
180	3.2376	3.2825	0.4667	4.9997	6.4495	0.9151
181	3.2356	3.3077	0.4656	5.4895	6.083	0.878
182	3.4403	3.6163	0.4022	5.5155	6.0313	0.8808
183	3.1905	4.5812	0.3064	5.4235	6.206	0.875
184	3.4321	3.3646	0.4303	5.5071	6.0736	0.8775
185	3.129	5.019	0.2047	5.5298	6.0579	0.8752
186	3.3568	3.1966	0.4658	4.6091	7.2118	0.861
187	2.768	5.0485	0.2948	5.4037	5.778	0.937
188	3.4015	3.0587	0.47	5.4704	6.1538	0.8774
189	3.272	4.5171	0.3276	5.4895	6.0843	0.8851
190	3.5466	3.4482	0.4216	5.4917	6.1124	0.8817
191	2.9701	5.0324	0.2737	5.3823	6.0217	0.915
192	3.4252	3.4879	0.4455	5.4934	5.9626	0.9018
193	3.243	3.3522	0.4888	5.4424	6.0254	0.906
194	3.3315	3.0622	0.4929	5.3418	6.3983	0.8739
195	3.4724	3.388	0.4525	5.3708	6.1303	0.9063
196	3.5618	3.5562	0.4201	5.3614	6.0724	0.9159
197	2.2645	5.7967	0.0782	5.4952	6.1359	0.8831
198	3.3726	3.7642	0.4433	5.5136	6.0922	0.8892
199	3.4294	3.6132	0.4518	5.5102	6.1177	0.8869
200	3.0965	4.8428	0.3266	5.5025	6.1529	0.8842
201	3.6428	4.2071	0.326	5.3633	5.9457	0.9389
202	3.1785	4.8241	0.3143	5.516	6.216	0.8758
203	3.4906	3.6969	0.4356	5.5132	6.2798	0.8677
204	3.4783	3.7411	0.4341	5.5542	6.0537	0.8913
205	3.3965	3.4718	0.4791	5.5321	6.1341	0.8862
206	3.0971	3.8634	0.493	5.4626	6.0645	0.9088
207	3.4042	3.6113	0.4688	5.4382	6.2192	0.8933
208	3.1424	3.9893	0.4785	5.5199	6.2829	0.8709
209	3.5291	3.9355	0.4151	5.5264	6.1408	0.89
210	3.8457	3.3956	0.4014	5.5688	6.1865	0.8755
211	3.4688	3.7848	0.4479	5.5091	6.2452	0.8804
212	3.7279	3.0812	0.4539	5.4305	6.1592	0.9073
213	3.4973	4.1597	0.3982	5.5619	6.1948	0.8784
214	3.3773	3.8537	0.4634	5.5676	6.106	0.8897
215	3.4422	3.7099	0.4683	5.5406	6.154	0.8889
216	3.4399	3.5348	0.4861	5.5038	6.2244	0.8871
217	3.2503	3.7958	0.4981	5.5314	6.2	0.8871
218	3.5735	3.6775	0.4567	5.5412	6.1459	0.8952
219	2.7086	5.0734	0.3897	5.5105	6.0738	0.9108
220	3.7031	4.2632	0.3517	5.4349	6.1767	0.9129
221	3.2834	4.5792	0.3943	5.5148	6.2784	0.8838
222	3.9635	4.2278	0.2753	5.5216	6.1515	0.9009
223	3.4447	3.9161	0.4612	5.5319	6.2328	0.8883
224	3.2891	3.7016	0.512	5.6251	6.2434	0.8684
225	1.6225	6.0349	0.1771	5.5535	6.2065	0.8884
226	3.4968	3.3699	0.5071	5.5313	6.0835	0.9093
227	3.385	4.6807	0.3814	5.5634	6.1607	0.8929
228	3.9302	3.5861	0.4151	5.5176	6.3498	0.8775
229	3.9276	3.2371	0.4462	5.5546	6.299	0.8804
230	3.7998	5.1358	0.0152	5.6021	6.2189	0.8829
231	3.3814	4.8285	0.3647	5.5904	6.1768	0.8916
232	3.5466	4.6748	0.3582	5.4949	6.0994	0.9203
233	3.5146	3.6335	0.5067	5.562	6.2325	0.8899
234	3.2805	4.0195	0.5092	5.5873	6.2745	0.8794
235	3.7541	4.1436	0.4098	5.5592	6.2181	0.8931
236	3.7734	3.7042	0.4587	5.5513	6.2766	0.8874
237	3.457	3.8269	0.5094	5.597	6.2769	0.8796
238	3.7339	3.5912	0.4823	5.6238	6.1025	0.8982
239	3.4441	3.8652	0.5133	5.6067	6.1715	0.8932
240	3.307	4.0567	0.5181	5.5263	6.1699	0.9099
241	3.9573	4.2264	0.3569	5.5864	6.2841	0.8838
242	3.6138	4.0591	0.4646	5.5844	6.2398	0.8914
243	3.5137	3.7905	0.5171	5.5785	6.2869	0.886
244	2.517	6.1045	0.1251	5.5988	6.2552	0.8888
245	3.7816	3.6866	0.4779	5.5808	6.2919	0.8874
246	3.1521	4.4192	0.5057	5.5364	6.2936	0.896
247	3.7441	5.0943	0.2262	5.5292	6.1313	0.9195
248	3.5812	3.7939	0.5126	5.5867	6.3495	0.8815
249	3.4081	3.8052	0.5437	5.5959	6.2556	0.8933
250	3.5315	3.5519	0.5449	5.5981	6.181	0.9031
251	3.3562	3.8171	0.5523	5.5726	6.1603	0.9125
252	3.7861	3.9764	0.4604	5.6051	6.252	0.8939
253	3.5416	5.4073	0.2083	5.6401	6.2298	0.8908
254	3.2302	4.2504	0.5284	5.5952	5.9686	0.9349
255	3.198	4.7537	0.4631	5.5931	6.2357	0.9007
256	3.4454	4.4686	0.4664	5.6223	6.2148	0.8993
257	3.5382	3.5933	0.5457	5.6077	6.2157	0.9021
258	3.2668	4.4326	0.5042	5.6396	6.3422	0.881
259	3.8873	5.0218	0.2336	5.5841	6.3856	0.8868
260	3.4957	3.6287	0.5579	5.5786	6.1883	0.9166
261	2.6143	6.2076	0.1214	5.6085	6.2464	0.9037
262	3.1405	4.5647	0.5184	5.6235	6.1506	0.9138
263	3.4274	4.3733	0.5048	5.6917	6.1969	0.8962
264	4.0495	3.597	0.4711	5.6375	6.2509	0.8997
265	3.2178	4.5432	0.5222	5.6465	6.242	0.8993
266	3.4009	5.6992	0.2033	5.6258	6.3382	0.8907
267	3.9032	4.4014	0.4195	5.6013	6.3096	0.9015
268	3.6247	3.652	0.5613	5.61	6.3077	0.9007
269	3.4861	4.1882	0.5361	5.6451	6.1848	0.9111
270	3.5667	3.6893	0.5717	5.6684	6.2719	0.898
271	3.6853	3.681	0.5534	5.6552	6.1829	0.9139
272	3.9364	3.6318	0.5098	5.6201	6.2054	0.9184
273	3.5685	3.7561	0.567	5.614	6.3974	0.8934
274	3.7236	4.0942	0.5156	5.6393	6.3877	0.8905
275	3.6783	3.922	0.5421	5.5355	5.996	0.9625
276	4.0694	4.4243	0.3918	5.6531	6.3631	0.8928
277	3.5042	4.8578	0.4512	5.6602	6.4043	0.8893
278	3.5759	3.7701	0.5749	4.7393	7.5692	0.8645
279	3.5133	3.9205	0.5761	5.6723	6.1394	0.9259
280	3.9147	4.2048	0.4813	5.6099	6.7865	0.844
281	3.91	3.9981	0.5063	5.6739	6.3643	0.896
282	3.5172	4.1653	0.5624	5.6715	6.3416	0.9002
283	3.2773	5.6829	0.3316	5.7716	6.4119	0.8703
284	3.6065	3.8564	0.5816	5.6872	6.3865	0.8923
285	3.5748	3.9072	0.5851	5.6214	6.4273	0.8997
286	3.9195	4.0156	0.5142	5.6437	6.3962	0.9008
287	3.7534	4.078	0.5449	5.7037	6.1923	0.9184
288	3.5478	4.3904	0.5457	5.6361	6.4758	0.8929
289	3.7481	4.6611	0.4747	5.6375	6.4242	0.9007
290	3.5983	4.1397	0.5728	5.6773	6.3379	0.9054
291	3.64	3.9679	0.5851	4.6847	7.7444	0.8486
292	3.0118	5.7904	0.3869	5.6778	6.3666	0.9028
293	3.7779	4.0341	0.5607	5.6924	6.3696	0.8996
294	2.6855	6.2937	0.2775	5.6671	6.3493	0.9088
295	3.5544	4.1305	0.5914	5.6984	6.33	0.9056
296	3.7344	3.9676	0.5873	5.7348	6.7696	0.831
297	2.0749	6.6618	0.2051	5.6768	5.9847	0.9559
298	3.7329	4.0202	0.5832	5.7311	6.2304	0.9145
299	3.773	3.9088	0.5883	5.6939	6.3771	0.9023
300	2.396	6.6824	0.1365	5.7554	6.2172	0.9127
301	3.4984	4.3789	0.5895	5.6462	6.2719	0.9282
302	2.0083	6.6745	0.2233	5.6708	6.4671	0.8961
303	4.1149	3.9651	0.5236	5.7155	6.7268	0.8473
304	3.6078	4.303	0.5842	5.8095	6.1848	0.9084
305	3.8863	4.6771	0.4847	5.5858	6.3598	0.9296
306	2.9381	5.941	0.4029	5.6684	6.4874	0.8958
307	3.3675	4.8144	0.5667	5.6949	6.4074	0.9038
308	3.6311	4.2092	0.6	5.7365	6.3343	0.9097
309	3.7719	4.6288	0.5319	5.6908	6.4048	0.9094
310	3.6899	4.1692	0.6	5.7188	6.4041	0.9047
311	3.765	6.1011	0.0446	5.7406	6.2922	0.9177
312	4.4481	4.516	0.3904	5.7276	6.4412	0.8998
313	3.7415	3.8767	0.6252	5.7505	6.2934	0.9159
314	3.1035	5.1541	0.5747	4.8215	7.6553	0.8638
315	3.893	4.1194	0.5891	5.6412	6.4173	0.9225
316	3.6568	4.9987	0.5183	5.7369	6.3446	0.9138
317	3.6965	4.8888	0.5302	5.6738	6.6012	0.8932
318	3.4941	4.3713	0.631	5.6683	6.5893	0.8974
319	4.1429	3.9667	0.5663	5.6908	6.456	0.9131
320	3.471	4.6755	0.6073	5.1762	6.9262	0.9395
321	3.7144	4.2992	0.6178	5.7108	6.5281	0.901
322	1.5793	6.8821	0.2657	5.6981	6.4038	0.9217
323	3.8093	4.0926	0.6262	5.669	6.6779	0.8891
324	3.744	4.5241	0.5927	5.688	6.7493	0.8743
325	3.2915	5.441	0.5262	5.7659	6.3837	0.9138
326	2.0363	6.9391	0.2186	5.8634	6.355	0.8979
327	3.7308	3.9803	0.6541	5.7479	6.0774	0.9612
328	3.7482	4.2426	0.6307	5.6318	6.2663	0.9593
329	3.4887	5.1632	0.5681	5.5164	6.8411	0.899
330	4.1824	4.346	0.5558	5.728	6.4321	0.919
331	3.6819	5.6637	0.4376	5.7376	6.5041	0.9071
332	4.0211	5.8988	0.2779	5.8186	6.3477	0.9134
333	4.2907	5.0557	0.4354	5.7877	6.8508	0.8431
334	4.4708	4.8452	0.44	5.7018	6.3477	0.937
335	3.8535	4.2849	0.6509	5.8216	6.2175	0.9311
336	4.1375	4.6292	0.5637	5.7546	6.3684	0.9242
337	3.236	6.1503	0.4521	5.7576	6.4272	0.9173
338	3.7857	4.5637	0.6462	5.7576	6.4235	0.918
339	3.8118	6.4753	0.1743	5.764	6.4796	0.9112
340	3.3038	6.0888	0.4883	5.8396	6.3107	0.9208
341	4.4079	4.3765	0.5724	5.5734	6.5396	0.9422
342	4.2545	5.4113	0.4434	5.8162	6.2287	0.9419
343	3.7984	5.2692	0.5789	5.7461	6.3963	0.9353
344	4.3832	4.4723	0.5775	5.7942	6.5434	0.9051
345	2.8674	7.1659	0.1548	5.7376	6.4646	0.9287
346	3.7469	4.7368	0.6678	5.788	6.4991	0.9137
347	4.272	4.9771	0.545	5.7921	6.406	0.9276
348	3.2614	6.3291	0.4704	5.7015	6.7692	0.894
349	3.8626	4.6076	0.6803	5.7949	6.6212	0.8998
350	2.8215	7.186	0.2316	5.7585	6.4974	0.9254
351	3.9291	4.6648	0.6686	5.6992	6.4381	0.9462
352	4.2043	4.4107	0.6499	5.7832	6.4061	0.9344
353	1.9679	7.4167	0.2415	5.7877	6.4892	0.9225
354	2.415	7.2822	0.2688	5.7993	6.9083	0.8585
355	3.9277	5.2053	0.6188	5.818	6.5916	0.9094
356	4.4337	5.3407	0.4899	5.8284	7.0075	0.8414
357	3.3691	6.345	0.49	5.7785	6.5075	0.9309
358	1.4647	7.47	0.2821	5.8366	6.5751	0.9104
359	4.689	5.3766	0.4236	5.7904	6.5443	0.9267
360	3.8552	6.0028	0.4975	5.9586	6.2789	0.9298
361	3.5655	5.6935	0.6123	5.7904	6.586	0.9214
362	4.2871	4.5133	0.6582	5.8963	6.6144	0.8959
363	3.7512	5.1317	0.6768	5.827	6.4142	0.9391
364	1.4701	7.6791	0.1761	5.8388	6.4248	0.9374
365	4.082	4.5837	0.6914	5.8389	6.5688	0.9172
366	4.4115	5.899	0.4015	5.8465	6.5612	0.9204
367	4.2786	4.6455	0.6559	5.8721	6.5572	0.9202
368	3.4553	6.7438	0.4054	5.7959	6.593	0.9323
369	4.5086	4.6764	0.6207	5.8176	6.732	0.9085
370	3.4502	6.2435	0.5511	4.8908	7.8311	0.8901
371	4.0175	5.0634	0.6659	5.8631	6.4316	0.9439
372	4.0384	6.8587	0.1669	5.8337	6.5587	0.9348
373	2.6939	7.319	0.3344	5.8587	6.4827	0.9418
374	4.4032	5.3073	0.5613	5.8175	6.4295	0.9574
375	4.4214	5.478	0.5279	5.8193	6.5915	0.9353
376	4.434	4.6297	0.6664	5.8938	6.6497	0.9162
377	4.4859	4.3496	0.6861	5.828	6.4779	0.9542
378	4.1937	4.477	0.7276	5.9341	6.7087	0.9005
379	4.2675	4.6938	0.6998	5.8124	6.6857	0.9293
380	3.8971	6.985	0.2606	5.8464	6.5631	0.9414
381	4.0922	5.2311	0.6678	5.9642	6.6754	0.9033
382	2.7018	7.6694	0.215	5.8846	6.6856	0.9195
383	3.1763	6.604	0.5621	5.8406	6.5293	0.9509
384	3.3294	6.9542	0.442	5.8136	6.6861	0.9357
385	4.3718	5.245	0.6242	5.9271	6.5242	0.9364
386	3.2466	6.7578	0.5183	5.8236	6.8527	0.9089
387	4.4592	4.8719	0.6617	5.8201	6.6338	0.9433
388	3.8342	5.989	0.6053	5.9142	6.6806	0.918
389	4.1594	5.5363	0.6289	5.9015	6.5351	0.9426
390	4.5379	5.8704	0.4889	5.8938	6.6335	0.9312
391	2.8263	7.5432	0.3338	5.6652	6.6571	0.9734
392	3.1199	7.0076	0.5023	5.8312	6.6472	0.9432
393	3.9946	6.5663	0.4866	5.8911	6.974	0.8804
394	1.8979	7.8777	0.3221	5.8688	6.5664	0.9477
395	1.4452	7.8674	0.3579	5.939	6.5407	0.9376
396	4.3539	5.2086	0.6889	5.8235	6.5761	0.957
397	4.3813	7.0611	0.1558	5.9013	6.5904	0.9407
398	4.1366	5.6181	0.6722	5.9098	6.5234	0.95
399	1.634	7.9689	0.3364	5.8448	6.6716	0.9419
400	1.5563	8.0353	0.3132	5.8986	6.621	0.9407
401	4.453	4.8482	0.734	5.8721	6.6303	0.9449
402	4.6333	4.9197	0.6984	5.8859	6.5321	0.9561
403	4.6502	4.484	0.7412	5.882	6.7058	0.934
404	4.7682	4.9205	0.6808	5.8537	6.7125	0.9387
405	4.3469	5.1673	0.7334	5.374	7.2967	0.9389
406	4.8658	5.456	0.5979	5.9261	6.6826	0.9299
407	4.6462	5.3294	0.667	5.9025	6.622	0.9436
408	4.907	5.5687	0.5715	5.8582	6.637	0.9509
409	4.1974	5.402	0.7539	5.8728	6.5812	0.9569
410	4.8465	5.3138	0.653	5.8944	6.5625	0.9556
411	3.9622	7.281	0.3991	5.9386	6.5985	0.9422
412	4.5911	6.8408	0.386	5.8621	6.7129	0.9446
413	4.6706	4.7855	0.7617	5.8935	6.85	0.9176
414	1.7825	8.2828	0.3051	6.0382	6.9244	0.8753
415	4.0724	7.605	0.2133	5.9154	6.8799	0.9108
416	4.8925	5.8387	0.5787	5.9008	6.6974	0.9415
417	4.505	5.1812	0.7591	5.8972	6.6383	0.9513
418	3.9468	7.5343	0.3556	6.0644	6.5303	0.9329
419	4.5283	4.9546	0.7911	5.8813	6.7878	0.9341
420	4.5464	5.753	0.6853	5.8732	6.8825	0.9215
421	3.3128	8.2031	0.1343	5.8987	6.6473	0.952
422	4.8581	4.9271	0.7387	5.8466	6.7206	0.9529
423	4.4155	5.415	0.7639	5.9471	6.5454	0.9584
424	4.45	6.2046	0.6351	5.9211	6.8205	0.9251
425	3.6648	6.5981	0.692	5.8969	6.7371	0.9431
426	4.9788	5.1493	0.6938	5.9407	7.3128	0.8408
427	4.6459	4.9181	0.7875	5.9216	6.6456	0.9539
428	4.8612	4.757	0.7677	5.9425	6.6699	0.9463
429	5.1877	4.5549	0.7222	5.8872	6.7264	0.9548
430	4.8417	4.7749	0.7755	6.0908	6.8356	0.8966
431	4.9958	5.9368	0.5777	6.061	6.828	0.9056
432	4.7125	5.2378	0.7536	5.9341	6.7694	0.9426
433	4.3317	5.9009	0.7295	6.0042	6.683	0.9412
434	5.1809	5.214	0.6616	5.9828	6.7986	0.929
435	4.7746	5.3518	0.7311	5.9175	6.7631	0.9491
436	4.7815	5.0566	0.7658	5.8873	6.7546	0.9571
437	4.9808	4.9239	0.7437	5.8992	6.7078	0.9626
438	5.0158	5.5994	0.6503	5.9682	6.7912	0.9383
439	4.9838	5.0154	0.7391	5.9757	6.6021	0.9647
440	4.8413	4.9385	0.7761	5.8715	6.89	0.9448
441	4.9029	5.0486	0.759	5.9775	6.7372	0.9482
442	5.0184	4.8994	0.7633	5.9264	6.7795	0.9552
443	4.6762	5.2763	0.7861	5.9466	6.8248	0.9452
444	5.0871	5.246	0.7113	5.8506	6.949	0.9458
445	4.7804	5.1691	0.7931	5.949	6.6683	0.968
446	4.9363	5.0555	0.7776	5.9981	6.7541	0.9478
447	4.957	6.2656	0.5904	6.0637	6.7227	0.9389
448	4.2754	6.4296	0.705	5.0104	8.4313	0.8304
449	4.7722	5.319	0.7855	5.9969	6.8126	0.9443
450	5.0728	5.0054	0.7681	5.9686	6.6858	0.9716
451	4.5619	5.7685	0.768	5.9729	6.8094	0.953
452	4.5138	6.0707	0.7331	6.0118	6.6764	0.9647
453	4.9403	5.8595	0.6858	6.02	7.0074	0.9211
454	4.5287	6.4583	0.6642	5.9495	6.8443	0.9609
455	4.6256	5.5162	0.7991	6.0266	7.255	0.8786
456	4.47	5.4222	0.8368	6.1307	7.077	0.8879
457	1.8332	8.6582	0.3548	5.9638	6.8917	0.9532
458	4.7492	5.3278	0.8025	5.9744	6.7961	0.9674
459	4.8728	5.5827	0.7515	6.0229	6.789	0.9587
460	4.8377	5.3428	0.7909	5.9641	6.7932	0.9714
461	5.1312	5.3933	0.7263	6.0684	6.7327	0.9625
462	4.3393	6.497	0.7068	5.9844	6.8009	0.9707
463	4.5589	6.5211	0.6624	6.0276	7.0992	0.919
464	4.8059	5.3523	0.8001	5.9975	6.8621	0.9651
465	5.2193	5.9979	0.6177	5.9786	6.9253	0.9624
466	5.0285	5.1573	0.784	5.9982	6.8766	0.9662
467	4.6533	5.634	0.7959	6.0564	6.7745	0.97
468	4.9538	5.1805	0.7981	6.0083	6.8364	0.9733
469	4.4916	5.7794	0.8059	6.1118	6.8479	0.9557
470	4.8605	5.5866	0.769	6.0346	6.878	0.9681
471	4.5461	6.5721	0.6687	6.0493	6.8166	0.9745
472	4.5133	8.0314	0	6.103	6.9205	0.9493
473	4.4724	5.4222	0.857	6.1561	6.9934	0.9319
474	4.6639	6.0774	0.739	6.0887	6.923	0.9615
475	4.4027	5.2798	0.8867	6.0962	6.8061	0.9802
476	4.5229	5.5135	0.8448	6.1223	6.8991	0.9667
477	4.68	5.6592	0.8034	6.1107	7.8941	0.7936
478	4.2116	7.1502	0.6189	5.4765	8	0.9132
479	4.3953	5.0934	0.9116	6.1858	6.838	0.9728
480	5.3057	6.0604	0.6099	6.0956	6.9329	0.9801
481	4.5882	6.4156	0.7068	6.159	7.1239	0.9465
482	4.8927	5.4926	0.7962	6.198	7.0043	0.9633
483	4.8512	5.4978	0.8068	6.2651	7.0624	0.9454
484	4.7395	6.4485	0.6836	5.9938	7.3915	0.9502
485	5.229	5.2492	0.7662	5.9523	7.2155	0.989
486	4.7247	5.9399	0.7743	5.8654	7.5595	0.9503
487	4.7051	6.0536	0.7607	6.2359	7.0357	0.9749
488	4.6436	5.7871	0.8139	6.2285	7.6953	0.8658
489	4.5381	5.585	0.8589	6.196	7.1828	0.9804
490	4.8238	5.681	0.7998	6.1536	7.4826	0.9468
491	2.6554	8.9051	0.2419	6.279	7.1792	0.9845
492	4.7587	5.8423	0.7923	6.3248	7.2304	0.9716
493	4.8373	5.6692	0.8022	6.2961	7.4805	0.9412
494	4.7273	5.7325	0.8163	6.2352	7.7782	0.9294
495	4.6496	5.9965	0.7931	6.1089	7.5337	1
496	4.6956	5.8319	0.8104	6.3623	7.3463	0.9846
497	1.6028	8.7678	0.4357	5.9744	8.0197	0.9596
498	4.5173	6.4335	0.7504	5.9079	8.1321	0.9524
499	1.6839	9.3216	0.0704	6.4264	7.3771	0.9836
500	4.5874	5.9864	0.8109	6.3553	7.5816	0.9917

[truncated: 9 more sheets: 5A, 5B, 5C, 5D, 5E, 6A, 6D, 7A, 7C]
