# Supplementary material for: Time-varying stimuli that prolong IKK activation promote nuclear remodeling and mechanistic switching of NF-κB dynamics
Source: Nat Commun. 2025 Aug 8;16:7329. doi: 10.1038/s41467-025-62837-0 (PMC12334592; doi:10.1038/s41467-025-62837-0)
Supplement: Supplementary file 10 — Source Data [file 41467_2025_62837_MOESM10_ESM.zip › SourceData_Supplmentary.xlsx]

## Sheet: S1C
	Fluorescence (arb.units)		Fluorescence (arb.units)
Time (min)	1X6 min	Time (min)	4X1.5 min
0	0	0.0666667	0
0.0833333	0	0.15	0
0.166667	0	0.233333	0
0.25	0	0.316667	0
0.333333	0	0.4	0.0021661
0.416667	0.0037021	0.483333	0.0100096
0.5	0.0125569	0.566667	0.0240673
0.583333	0.0274681	0.65	0.0454346
0.666667	0.0488794	0.733333	0.0739442
0.75	0.0773339	0.816667	0.109379
0.833333	0.112968	0.9	0.152534
0.916667	0.155551	0.983333	0.203052
1	0.204878	1.06667	0.260276
1.08333	0.260708	1.15	0.323594
1.16667	0.322673	1.23333	0.390389
1.25	0.386587	1.31667	0.457039
1.33333	0.45032	1.4	0.522268
1.41667	0.512348	1.48333	0.584038
1.5	0.57158	1.56667	0.641736
1.58333	0.626928	1.65	0.695123
1.66667	0.67781	1.73333	0.743286
1.75	0.724306	1.81667	0.785723
1.83333	0.766313	1.9	0.821311
1.91667	0.803656	1.98333	0.849397
2	0.836382	2.06667	0.869272
2.08333	0.86465	2.15	0.879662
2.16667	0.888936	2.23333	0.879931
2.25	0.909622	2.31667	0.87039
2.33333	0.927222	2.4	0.851254
2.41667	0.941978	2.48333	0.822513
2.5	0.953887	2.56667	0.783697
2.58333	0.963118	2.65	0.735418
2.66667	0.970051	2.73333	0.680229
2.75	0.97517	2.81667	0.619775
2.83333	0.978916	2.9	0.55518
2.91667	0.981886	2.98333	0.489377
3	0.98387	3.06667	0.423709
3.08333	0.985382	3.15	0.359743
3.16667	0.986433	3.23333	0.298289
3.25	0.987281	3.31667	0.240721
3.33333	0.988733	3.4	0.18822
3.41667	0.990586	3.48333	0.143543
3.5	0.99259	3.56667	0.105919
3.58333	0.994736	3.65	0.07497
3.66667	0.996753	3.73333	0.0507295
3.75	0.998044	3.81667	0.0316489
3.83333	0.999072	3.9	0.0177601
3.91667	0.99954	3.98333	0.0081312
4	0.999735	4.06667	0.00251222
4.08333	1	4.15	0
4.16667	0.999903	4.23333	0
4.25	0.999659	4.31667	0
4.33333	0.999504	4.4	0
4.41667	0.999332	4.48333	0
4.5	0.998871	4.56667	0
4.58333	0.998781	4.65	0
4.66667	0.999052	4.73333	0
4.75	0.999401	4.81667	0
4.83333	0.999729	4.9	0
4.91667	0.99976	4.98333	0
5	0.99975	5.06667	0
5.08333	0.999604	5.15	0
5.16667	0.999294	5.23333	0
5.25	0.999004	5.31667	0
5.33333	0.998782	5.4	0
5.41667	0.998179	5.48333	0
5.5	0.997342	5.56667	0
5.58333	0.996804	5.65	0
5.66667	0.996252	5.73333	0
5.75	0.995733	5.81667	0
5.83333	0.995305	5.9	0
5.91667	0.994758	5.98333	0
6	0.994162	6.06667	0
6.08333	0.99334	6.15	0
6.16667	0.992807	6.23333	0
6.25	0.992469	6.31667	0
6.33333	0.992224	6.4	0
6.41667	0.991708	6.48333	0
6.5	0.990946	6.56667	0
6.58333	0.989415	6.65	0
6.66667	0.986337	6.73333	0
6.75	0.981095	6.81667	0
6.83333	0.972685	6.9	0
6.91667	0.960327	6.98333	0
7	0.942914	7.06667	0
7.08333	0.919991	7.15	0
7.16667	0.891028	7.23333	0.00408195
7.25	0.855963	7.31667	0.014243
7.33333	0.814752	7.4	0.0313286
7.41667	0.767734	7.48333	0.0562222
7.5	0.715614	7.56667	0.0887392
7.58333	0.660017	7.65	0.129224
7.66667	0.60225	7.73333	0.177157
7.75	0.543306	7.81667	0.232609
7.83333	0.484767	7.9	0.294856
7.91667	0.427918	7.98333	0.363407
8	0.373677	8.06667	0.433575
8.08333	0.322797	8.15	0.502849
8.16667	0.276049	8.23333	0.569847
8.25	0.23368	8.31667	0.633045
8.33333	0.195975	8.4	0.691369
8.41667	0.162424	8.48333	0.744162
8.5	0.13285	8.56667	0.79075
8.58333	0.107275	8.65	0.829651
8.66667	0.0855393	8.73333	0.860099
8.75	0.067048	8.81667	0.881595
8.83333	0.0512708	8.9	0.893029
8.91667	0.0383181	8.98333	0.89406
9	0.0277726	9.06667	0.883779
9.08333	0.0195062	9.15	0.862067
9.16667	0.0130674	9.23333	0.830054
9.25	0.00823245	9.31667	0.787847
9.33333	0.00477274	9.4	0.736618
9.41667	0.00249466	9.48333	0.678554
9.5	0.000947588	9.56667	0.615637
9.58333	9.33937e-05	9.65	0.548883
9.66667	0	9.73333	0.480811
9.75	0	9.81667	0.413117
9.83333	0	9.9	0.347908
9.91667	0	9.98333	0.286851
10	0	10.0667	0.230436
10.0833	0	10.15	0.180214
10.1667	0	10.2333	0.136921
10.25	0	10.3167	0.100632
10.3333	0	10.4	0.0708544
10.4167	0	10.4833	0.0475607
10.5	0	10.5667	0.0299487
10.5833	0	10.65	0.0171767
10.6667	0	10.7333	0.00858334
10.75	0	10.8167	0.00326009
10.8333	0	10.9	0.000848294
10.9167	0	10.9833	0
11	0	11.0667	0
11.0833	0	11.15	0
11.1667	0	11.2333	0
11.25	0	11.3167	0
11.3333	0	11.4	0
11.4167	0	11.4833	0
11.5	0	11.5667	0
11.5833	0	11.65	0
11.6667	0	11.7333	0
11.75	0	11.8167	0
11.8333	0	11.9	0
11.9167	0	11.9833	0
12	0	12.0667	0
12.0833	0	12.15	0
12.1667	0	12.2333	0
12.25	0	12.3167	0
12.3333	0	12.4	0
12.4167	0	12.4833	0
12.5	0	12.5667	0
12.5833	0	12.65	0
12.6667	0	12.7333	0
12.75	0	12.8167	0
12.8333	0	12.9	0
12.9167	0	12.9833	0
13	0	13.0667	0
13.0833	0	13.15	0
13.1667	0	13.2333	0
13.25	0	13.3167	0
13.3333	0	13.4	0
13.4167	0	13.4833	0
13.5	0	13.5667	0
13.5833	0	13.65	0
13.6667	0	13.7333	0
13.75	0	13.8167	0
13.8333	0	13.9	0
13.9167	0	13.9833	0.00325871
14	0	14.0667	0.012344
14.0833	0	14.15	0.0283235
14.1667	0	14.2333	0.0521234
14.25	0	14.3167	0.0839713
14.3333	0	14.4	0.123676
14.4167	0	14.4833	0.171544
14.5	0	14.5667	0.227091
14.5833	0	14.65	0.289759
14.6667	0	14.7333	0.359002
14.75	0	14.8167	0.430898
14.8333	0	14.9	0.502021
14.9167	0	14.9833	0.570393
15	0	15.0667	0.634358
15.0833	0	15.15	0.693452
15.1667	0	15.2333	0.747148
15.25	0	15.3167	0.794873
15.3333	0.00017042	15.4	0.835912
15.4167	0.000694092	15.4833	0.868754
15.5	0.00124279	15.5667	0.892925
15.5833	0.00175579	15.65	0.907757
15.6667	0.0026316	15.7333	0.912667
15.75	0.00355993	15.8167	0.906855
15.8333	0.00453934	15.9	0.890464
15.9167	0.00521177	15.9833	0.86351
16	0.00547837	16.0667	0.82604
16.0833	0.00547837	16.15	0.778588
16.1667	0.00530795	16.2333	0.722913
16.25	0.00478428	16.3167	0.661157
16.3333	0.00423559	16.4	0.594851
16.4167	0.00372258	16.4833	0.526001
16.5	0.00284677	16.5667	0.456953
16.5833	0.00191844	16.65	0.390601
16.6667	0.000939032	16.7333	0.327364
16.75	0.000266605	16.8167	0.267832
16.8333	0	16.9	0.213772
16.9167	0	16.9833	0.165631
17	0	17.0667	0.124721
17.0833	0	17.15	0.0909658
17.1667	0	17.2333	0.0638581
17.25	0	17.3167	0.0427215
17.3333	0	17.4	0.0266524
17.4167	0	17.4833	0.0144641
17.5	0	17.5667	0.00632766
17.5833	0	17.65	0.00187145
17.6667	0	17.7333	0
17.75	0	17.8167	0
17.8333	0	17.9	0
17.9167	0	17.9833	0
18	0	18.0667	0
18.0833	0	18.15	0
18.1667	0	18.2333	0
18.25	0	18.3167	0
18.3333	0	18.4	0
18.4167	0.00020731	18.4833	0
18.5	0.000439995	18.5667	0
18.5833	0.000794094	18.65	0
18.6667	0.00111609	18.7333	0
18.75	0.0012039	18.8167	0
18.8333	0.0012039	18.9	0
18.9167	0.0012039	18.9833	0
19	0.0012039	19.0667	0
19.0833	0.0012039	19.15	0
19.1667	0.0012039	19.2333	0
19.25	0.000996589	19.3167	0
19.3333	0.000763904	19.4	0
19.4167	0.000409806	19.4833	0
19.5	8.78076e-05	19.5667	0
19.5833	0	19.65	0
19.6667	0	19.7333	0
19.75	0	19.8167	0
19.8333	0	19.9	0
19.9167	0	19.9833	0
20	0	20.0667	0
20.0833	0	20.15	0
20.1667	0	20.2333	0
20.25	0	20.3167	0
20.3333	0	20.4	0
20.4167	0	20.4833	0
20.5	0	20.5667	0
20.5833	0	20.65	0
20.6667	0	20.7333	0
20.75	0	20.8167	0.00512636
20.8333	0	20.9	0.0166446
20.9167	0	20.9833	0.035434
21	0	21.0667	0.0618764
21.0833	0	21.15	0.0962358
21.1667	0	21.2333	0.138811
21.25	0	21.3167	0.189314
21.3333	0	21.4	0.246956
21.4167	0	21.4833	0.311346
21.5	0	21.5667	0.381868
21.5833	0	21.65	0.452802
21.6667	0	21.7333	0.522009
21.75	0	21.8167	0.58793
21.8333	0	21.9	0.649465
21.9167	0	21.9833	0.706002
22	0	22.0667	0.756654
22.0833	0	22.15	0.801101
22.1667	0	22.2333	0.838205
22.25	0	22.3167	0.866586
22.3333	0	22.4	0.885519
22.4167	0	22.4833	0.894323
22.5	0	22.5667	0.892989
22.5833	0	22.65	0.881169
22.6667	0	22.7333	0.858714
22.75	0	22.8167	0.825157
22.8333	0	22.9	0.78144
22.9167	0	22.9833	0.728282
23	0	23.0667	0.667918
23.0833	0	23.15	0.602318
23.1667	0	23.2333	0.534019
23.25	0	23.3167	0.464451
23.3333	0	23.4	0.395999
23.4167	0	23.4833	0.329784
23.5	0	23.5667	0.267705
23.5833	0	23.65	0.211145
23.6667	0	23.7333	0.161635
23.75	0	23.8167	0.119842
23.8333	0	23.9	0.0854608
23.9167	0	23.9833	0.0582891
24	0	24.0667	0.0371341
24.0833	0	24.15	0.0218372
24.1667	0	24.2333	0.0108979
24.25	0	24.3167	0.00422243
24.3333	0	24.4	0.000778252
24.4167	0	24.4833	0
24.5	0	24.5667	0
24.5833	0	24.65	0
24.6667	0	24.7333	0
24.75	0	24.8167	0
24.8333	0	24.9	0
24.9167	0	24.9833	0
25	0	25.0667	0
25.0833	0	25.15	0
25.1667	0	25.2333	0
25.25	0	25.3167	0
25.3333	0	25.4	0
25.4167	0	25.4833	0
25.5	0	25.5667	0
25.5833	0	25.65	0
25.6667	0	25.7333	0
25.75	0	25.8167	0
25.8333	0	25.9	0
25.9167	0	25.9833	0
26	0	26.0667	0
26.0833	0	26.15	0
26.1667	0	26.2333	0
26.25	0	26.3167	0
26.3333	0	26.4	0
26.4167	0	26.4833	0
26.5	0	26.5667	0
26.5833	0	26.65	0
26.6667	0	26.7333	0
26.75	0	26.8167	0
26.8333	0	26.9	0
26.9167	0	26.9833	0
27	0	27.0667	0
27.0833	0	27.15	0
27.1667	0	27.2333	0
27.25	0	27.3167	0
27.3333	0	27.4	0
27.4167	0	27.4833	0
27.5	0	27.5667	0
27.5833	0	27.65	0
27.6667	0	27.7333	0
27.75	0	27.8167	0
27.8333	0	27.9	0
27.9167	0
28	0

## Sheet: S1D
	1X6 min		4X1.5 min
Replicate	1	2	1	2
Area Under Curve (AUC)	76.45	74.3	74.6	77.4

## Sheet: S1E
Pulses (#) / Total IL-1 Duration (min)	Cell Number	Nuclear RelA exit rate score
IKK_RelA_Single_30sec_pulse	1	-4.6983
IKK_RelA_Single_30sec_pulse	2	-4.0342
IKK_RelA_Single_30sec_pulse	3	-3.333
IKK_RelA_Single_30sec_pulse	4	-0.7566
IKK_RelA_Single_30sec_pulse	5	-5.4869
IKK_RelA_Single_30sec_pulse	6	-3.0151
IKK_RelA_Single_30sec_pulse	7	-1.9244
IKK_RelA_Single_30sec_pulse	8	-0.3124
IKK_RelA_Single_30sec_pulse	9	-14.1705
IKK_RelA_Single_30sec_pulse	10	-12.5043
IKK_RelA_Single_30sec_pulse	11	-3.9702
IKK_RelA_Single_30sec_pulse	12	-8.9025
IKK_RelA_Single_30sec_pulse	13	-3.7543
IKK_RelA_Single_30sec_pulse	14	-8.0318
IKK_RelA_Single_30sec_pulse	15	-4.3079
IKK_RelA_Single_30sec_pulse	16	-6.8965
IKK_RelA_Single_30sec_pulse	17	-7.9981
IKK_RelA_Single_30sec_pulse	18	-8.0354
IKK_RelA_Single_2min_pulse	1	-3.6379
IKK_RelA_Single_2min_pulse	2	-2.332
IKK_RelA_Single_2min_pulse	3	-2.2661
IKK_RelA_Single_2min_pulse	4	-0.8941
IKK_RelA_Single_2min_pulse	5	-0.4348
IKK_RelA_Single_2min_pulse	6	-1.0756
IKK_RelA_Single_2min_pulse	7	-2.2856
IKK_RelA_Single_2min_pulse	8	-2.1987
IKK_RelA_Single_2min_pulse	9	-1.2656
IKK_RelA_Single_2min_pulse	10	0.9792
IKK_RelA_Single_2min_pulse	11	-0.8251
IKK_RelA_Single_2min_pulse	12	-4.5026
IKK_RelA_Single_2min_pulse	13	-1.488
IKK_RelA_Single_2min_pulse	14	-1.0028
IKK_RelA_Single_2min_pulse	15	-0.6508
IKK_RelA_Single_2min_pulse	16	-4.4942
IKK_RelA_Single_2min_pulse	17	-0.4605
IKK_RelA_Single_2min_pulse	18	-0.8117
IKK_RelA_Single_2min_pulse	19	-4.3528
IKK_RelA_Single_2min_pulse	20	-4.6933
IKK_RelA_Single_6min_pulse	1	-0.5898
IKK_RelA_Single_6min_pulse	2	-0.2721
IKK_RelA_Single_6min_pulse	3	-0.4507
IKK_RelA_Single_6min_pulse	4	-2.1749
IKK_RelA_Single_6min_pulse	5	-1.4275
IKK_RelA_Single_6min_pulse	6	-0.2191
IKK_RelA_Single_6min_pulse	7	-2.8296
IKK_RelA_Single_6min_pulse	8	-1.8886
IKK_RelA_Single_6min_pulse	9	-1.4124
IKK_RelA_Single_6min_pulse	10	-3.8706
IKK_RelA_Single_6min_pulse	11	-1.7134
IKK_RelA_Single_6min_pulse	12	-0.2414
IKK_RelA_Single_6min_pulse	13	-1.1873
IKK_RelA_Single_6min_pulse	14	-0.8514
IKK_RelA_Single_6min_pulse	15	-3.1837
IKK_RelA_Single_6min_pulse	16	-0.8903
IKK_RelA_Single_6min_pulse	17	-1.0358
IKK_RelA_Single_6min_pulse	18	-1.7567
IKK_RelA_Single_6min_pulse	19	-3.3827
IKK_RelA_Single_6min_pulse	20	-0.755
IKK_RelA_Single_6min_pulse	21	-2.9665
IKK_RelA_Single_6min_pulse	22	-4.843
IKK_RelA_Single_6min_pulse	23	-1.6855
IKK_RelA_Single_6min_pulse	24	-0.8106
IKK_RelA_Single_6min_pulse	25	-1.7172
IKK_RelA_Single_6min_pulse	26	0.4212
IKK_RelA_Single_6min_pulse	27	-2.7567
IKK_RelA_Single_6min_pulse	28	-0.5052
IKK_RelA_Single_15min_pulse	1	-0.5194
IKK_RelA_Single_15min_pulse	2	0.2511
IKK_RelA_Single_15min_pulse	3	0.0221
IKK_RelA_Single_15min_pulse	4	0.8888
IKK_RelA_Single_15min_pulse	5	0.7986
IKK_RelA_Single_15min_pulse	6	-0.7009
IKK_RelA_Single_15min_pulse	7	-0.458
IKK_RelA_Single_15min_pulse	8	-0.0983
IKK_RelA_Single_15min_pulse	9	0.0538
IKK_RelA_Single_15min_pulse	10	1.0591
IKK_RelA_Single_15min_pulse	11	-0.6129
IKK_RelA_Single_15min_pulse	12	-0.7576
IKK_RelA_Single_15min_pulse	13	-0.2217
IKK_RelA_Single_15min_pulse	14	0.1028
IKK_RelA_Single_15min_pulse	15	-0.8865
IKK_RelA_Single_15min_pulse	16	0.5161
IKK_RelA_Single_15min_pulse	17	-1.5578
IKK_RelA_Single_15min_pulse	18	-0.0715
IKK_RelA_Single_15min_pulse	19	-2.1241
IKK_RelA_Single_15min_pulse	20	-2.863
IKK_RelA_Single_15min_pulse	21	-3.2771
IKK_RelA_Single_15min_pulse	22	-2.9331
IKK_RelA_Single_30min_pulse	1	-0.0943
IKK_RelA_Single_30min_pulse	2	1.3637
IKK_RelA_Single_30min_pulse	3	-0.1268
IKK_RelA_Single_30min_pulse	4	4.7511
IKK_RelA_Single_30min_pulse	5	0.3063
IKK_RelA_Single_30min_pulse	6	0.3692
IKK_RelA_Single_30min_pulse	7	-0.7428
IKK_RelA_Single_30min_pulse	8	3.3077
IKK_RelA_Single_30min_pulse	9	-0.6938
IKK_RelA_Single_30min_pulse	10	2.3233
IKK_RelA_Single_30min_pulse	11	0.5423
IKK_RelA_Single_30min_pulse	12	-0.8097
IKK_RelA_Single_30min_pulse	13	0.9516
IKK_RelA_Single_30min_pulse	14	0.0242
IKK_RelA_Single_30min_pulse	15	-0.0901
IKK_RelA_Single_30min_pulse	16	4.4812
IKK_RelA_Single_30min_pulse	17	4.3979
IKK_RelA_Single_30min_pulse	18	2.114
IKK_RelA_Single_30min_pulse	19	9.411
IKK_RelA_Single_30min_pulse	20	3.0521
IKK_RelA_Single_30min_pulse	21	0.0147

## Sheet: S2A
3X2 min pulses
Gap Length (min)	Cell Number	AUC NEMO Spots	AUC Nuclear RelA
0	1	1071	43.2281
0	2	903	36.6072
0	3	759	43.8496
0	4	489.5	23.8442
0	5	1771	50.2042
0	6	605	45.5657
0	7	808	23.2892
0	8	1069	29.212
0	9	1381	34.4575
0	10	426.5	8.21813
0	11	1128.5	20.3861
0	12	1479	22.5966
0	13	554.5	21.9258
0	14	1443	69.3297
0	15	1259	29.1689
0	16	1923	31.9202
0	17	1280	46.5049
0	18	2112.5	33.6372
0	19	1109	16.7229
0	20	1636	46.6122
0	21	823	22.5316
0	22	539	14.7488
0	23	962	33.7217
0	24	1504	29.9393
0	25	1214	43.0972
0	26	1664	26.5589
0	27	1082	33.1185
0	28	1851	63.267
5	1	2001	79.5883
5	2	2440	54.6985
5	3	2249	83.7711
5	4	1305	73.4072
5	5	2158	32.8625
5	6	2550.5	51.6741
5	7	1826	75.1988
5	8	1598	64.0329
5	9	1087	91.186
5	10	2043	63.1788
5	11	1827	98.9866
5	12	949.5	34.5453
5	13	2464	80.8303
5	14	1106	41.1195
5	15	935	38.4688
5	16	840	41.0728
5	17	828	90.1097
5	18	2438.5	129.561
5	19	869	98.3539
5	20	902	34.0442
5	21	1157	55.6065
5	22	865	47.0034
5	23	1390	30.5726
10	1	1984	66.3183
10	2	1818.5	35.5705
10	3	1464.5	25.8455
10	4	2256	37.3261
10	5	1407	44.3608
10	6	635	32.2056
10	7	2019.5	33.508
10	8	1482	46.7023
10	9	1402.5	58.2509
10	10	1109	69.7389
10	11	1607.5	39.6435
10	12	2893.5	64.9639
10	13	852.5	49.2802
10	14	920	81.6902
10	15	904.5	24.1169
10	16	1702	78.7029
15	1	1039.5	63.0213
15	2	774	55.7043
15	3	964.5	48.4818
15	4	931.5	52.8016
15	5	1444.5	75.0385
15	6	2039.5	22.8712
15	7	1386	41.6829
15	8	770.5	32.1114
15	9	1514	93.8071
15	10	661	53.4232
15	11	98	21.4954
15	12	659.5	24.111
15	13	1917	30.7711
15	14	763	21.5128
15	15	796.5	15.3754
15	16	2572	30.2428

## Sheet: S2B
2X3 min pulses
Gap Length (min)	Cell Number	AUC NEMO Spots	AUC Nuclear RelA
0	0	1071	43.2281
0	1	903	36.6072
0	2	759	43.8496
0	3	489.5	23.8442
0	4	1771	50.2042
0	5	605	45.5657
0	6	808	23.2892
0	7	1069	29.212
0	8	1381	34.4575
0	9	426.5	8.21813
0	10	1128.5	20.3861
0	11	1479	22.5966
0	12	554.5	21.9258
0	13	1443	69.3297
0	14	1259	29.1689
0	15	1923	31.9202
0	16	1280	46.5049
0	17	2112.5	33.6372
0	18	1109	16.7229
0	19	1636	46.6122
0	20	823	22.5316
0	21	539	14.7488
0	22	962	33.7217
0	23	1504	29.9393
0	24	1214	43.0972
0	25	1664	26.5589
0	26	1082	33.1185
0	27	1851	63.267
5	1	1225.5	60.8204
5	2	336	102.175
5	3	1190	55.8858
5	4	456	37.703
5	5	1307	38.9918
5	6	1543.5	64.2652
5	7	452	32.3158
5	8	1171	79.4574
5	9	1332.5	41.146
5	10	1153.5	58.053
5	11	1045	45.9644
5	12	1176.5	52.9105
5	13	812.5	54.9431
5	14	1034	37.391
5	15	1144	68.4476
5	16	827	34.1948
5	17	860	56.148
5	18	1911	42.5148
5	19	909	85.9321
10	1	1587	73.5864
10	2	1360	64.9287
10	3	2743.5	56.0943
10	4	1223	27.8078
10	5	1291.5	18.0659
10	6	2330	25.9734
10	7	1950.5	53.3464
10	8	1149.5	52.4473
10	9	4549.5	101.911
10	10	602	48.4581
10	11	787	62.8305
10	12	1906	108.74
15	1	2154.5	85.6206
15	2	415	38.1022
15	3	843	62.0505
15	4	1504	125.415
15	5	2804.5	71.4154
15	6	1110	79.8731
15	7	1535	106.016
15	8	421	46.6667
15	9	2065	81.9902
15	10	1374	82.5469
15	11	885	65.2904
15	12	1163	87.4062
15	13	384	41.0752
15	14	1266	64.6236
15	15	1726	93.7524
15	16	1122	74.1158
15	17	816	43.8773
15	18	1485	62.0296
15	19	1069	52.7311
15	20	1238	59.5726
15	21	596	51.5611
20	1	1258.5	24.1032
20	2	1346.5	37.1888
20	3	694	41.1333
20	4	770	54.2439
20	5	754	31.7759
20	6	1653.5	37.1869
20	7	1000.5	24.6735
20	8	484	18.9587
20	9	3203	60.2525
20	10	716	26.4095
20	11	1775	52.0963
20	12	980.5	38.5018
20	13	783.5	21.059
20	14	902.5	41.5607
20	15	2036.5	30.4873
20	16	231	29.5822
20	17	308.5	24.1836

## Sheet: S3B
	Nuclear RelA (Fold)	Nuclear RelA (Fold)	Nuclear RelA (Fold)	Nuclear RelA (Fold)	Nuclear RelA (Fold)	Nuclear RelA (Fold)	Nuclear RelA (Fold)	Nuclear RelA (Fold)	Nuclear RelA (Fold)	Nuclear RelA (Fold)	Nuclear RelA (Fold)	Nuclear RelA (Fold)	Nuclear RelA (Fold)	Nuclear RelA (Fold)	Nuclear RelA (Fold)	Nuclear RelA (Fold)	Nuclear RelA (Fold)	Nuclear RelA (Fold)	Nuclear RelA (Fold)	Nuclear RelA (Fold)	Nuclear RelA (Fold)	Nuclear RelA (Fold)	Nuclear RelA (Fold)	Nuclear RelA (Fold)	Nuclear RelA (Fold)	Nuclear RelA (Fold)	Nuclear RelA (Fold)	Nuclear RelA (Fold)	Nuclear RelA (Fold)	Nuclear RelA (Fold)	Nuclear RelA (Fold)	Nuclear RelA (Fold)	Nuclear RelA (Fold)	Nuclear RelA (Fold)	Nuclear RelA (Fold)	Nuclear RelA (Fold)	Nuclear RelA (Fold)	Nuclear RelA (Fold)	Nuclear RelA (Fold)	Nuclear RelA (Fold)	Nuclear RelA (Fold)	Nuclear RelA (Fold)	Nuclear RelA (Fold)	Nuclear RelA (Fold)	Nuclear RelA (Fold)	Nuclear RelA (Fold)	Nuclear RelA (Fold)	Nuclear RelA (Fold)	Nuclear RelA (Fold)
Time (min)	Continuous TNF Cell 1	Continuous TNF Cell 2	Continuous TNF Cell 3	Continuous TNF Cell 4	Continuous TNF Cell 5	Continuous TNF Cell 6	Continuous TNF Cell 7	Continuous TNF Cell 8	Continuous TNF Cell 9	Continuous TNF Cell 10	Continuous TNF Cell 11	Continuous TNF Cell 12	Continuous TNF Cell 13	Continuous TNF Cell 14	Continuous TNF Cell 15	Continuous TNF Cell 16	Continuous TNF Cell 17	Continuous TNF Cell 18	Continuous TNF Cell 19	Continuous TNF Cell 20	Continuous TNF Cell 21	Continuous TNF Cell 22	Continuous TNF Cell 23	Continuous TNF Cell 24	Continuous TNF Cell 25	Single 6 min pulse 1 ng/mL TNF Cell 1	Single 6 min pulse 1 ng/mL TNF Cell 2	Single 6 min pulse 1 ng/mL TNF Cell 3	Single 6 min pulse 1 ng/mL TNF Cell 4	Single 6 min pulse 1 ng/mL TNF Cell 5	Single 6 min pulse 1 ng/mL TNF Cell 6	Single 6 min pulse 1 ng/mL TNF Cell 7	Single 6 min pulse 1 ng/mL TNF Cell 8	Single 6 min pulse 1 ng/mL TNF Cell 9	Single 6 min pulse 1 ng/mL TNF Cell 10	Single 6 min pulse 1 ng/mL TNF Cell 11	Single 6 min pulse 1 ng/mL TNF Cell 12	Single 6 min pulse 1 ng/mL TNF Cell 13	Single 6 min pulse 1 ng/mL TNF Cell 14	Single 6 min pulse 1 ng/mL TNF Cell 15	Single 6 min pulse 1 ng/mL TNF Cell 16	Single 6 min pulse 1 ng/mL TNF Cell 17	Single 6 min pulse 1 ng/mL TNF Cell 18	Single 6 min pulse 1 ng/mL TNF Cell 19	Single 6 min pulse 1 ng/mL TNF Cell 20	Single 6 min pulse 1 ng/mL TNF Cell 21	Single 6 min pulse 1 ng/mL TNF Cell 22	Single 6 min pulse 1 ng/mL TNF Cell 23	Single 6 min pulse 1 ng/mL TNF Cell 24
0	1	1	1	1	1	1	1	1	1	1	1	1	1	1	1	1	1	1	1	1	1	1	1	1	1	1	1	1	1	1	1	1	1	1	1	1	1	1	1	1	1	1	1	1	1	1	1	1	1
3	1.06641	1.03735	0.963996	0.899245	1.03042	1.08712	0.943781	0.890263	0.973217	1.04488	0.918692	1.04567	0.985028	1.02249	1.01966	1.03104	1.14996	0.972464	1.13756	1.01795	0.976165	1.04434	0.974987	0.900781	0.981688	1.02656	1.13147	1.05243	1.07305	0.988083	1.02391	0.976909	1.21414	0.838777	0.870322	1.05287	1.03547	0.991593	1.00502	0.94711	0.878103	0.958899	0.998238	0.985354	0.902384	1.05094	1.05751	0.923976	0.977466
6	1.0026	1.13322	1.01528	0.91021	1.08862	0.939166	0.986858	0.988838	0.997453	1.03905	0.97154	1.05989	0.918104	1.11072	1.04453	1.10708	1.25693	0.931132	0.979724	1.07083	0.868117	1.01557	0.939662	0.928306	0.944255	1.14734	1.06187	1.00449	1.04788	1.01026	1.10248	0.930944	1.11326	0.79902	0.847077	1.01759	1.13681	1.01899	0.950891	0.876879	0.969238	1.03961	1.012	0.838973	0.874992	1.05699	1.0296	1.04122	0.949245
9	1.03771	1.14027	1.15508	0.978147	1.03299	0.968871	0.965218	0.969117	1.01185	1.12981	1.05991	1.1716	1.0014	1.02112	1.11635	1.08027	1.13282	1.07885	1.08173	1.19541	0.848144	1.24127	1.00998	0.995292	1.1341	1.02984	1.12366	1.24171	1.13239	1.01166	1.36884	0.883051	1.07055	0.863843	1.038	0.996917	1.26274	1.01893	1.04173	0.945725	1.12094	1.05201	1.20553	0.877429	1.01928	1.11032	1.12063	0.99382	1.08426
12	1.11717	1.05257	1.08653	0.918684	1.03049	0.967081	1.02906	1.09444	1.01932	0.970476	1.02048	1.19689	1.15586	1.10945	1.09536	1.06673	1.68706	1.19949	1.07357	1.21424	0.887269	1.18817	1.09948	1.10348	1.02784	1.0859	1.12371	1.12971	0.95823	1.06243	1.35491	0.921837	1.27683	1.13239	1.21772	0.881826	1.05161	1.09191	1.11375	0.847302	1.02003	0.996396	1.04485	0.906379	1.11568	1.17135	1.10793	1.06489	1.08649
15	1.27131	1.51084	1.34558	1.03443	1.50211	0.999556	1.34571	1.30789	0.935824	0.995651	1.42213	1.22068	1.38358	1.51117	1.08105	0.995564	1.75681	1.16787	1.24321	1.0444	1.34995	1.34524	1.04977	1.0172	1.03501	1.3063	1.04798	1.30067	1.02999	1.09523	1.42891	1.21856	1.88289	0.813939	1.26335	1.20562	1.16647	1.84104	1.24877	1.06695	1.01515	1.01292	1.14652	1.13063	1.02185	1.30249	1.556	0.964888	1.30634
18	1.60029	1.84795	1.82698	1.19865	1.95664	1.36746	1.63229	1.73034	1.10667	1.59106	2.0486	1.62324	1.86731	1.92842	1.13086	1.00846	2.9096	1.59201	1.59356	1.31377	1.79027	1.85789	1.05142	1.15172	1.23047	1.7561	1.24123	1.55899	1.05347	1.43287	1.59693	1.77175	2.57225	0.929061	1.57406	1.7128	1.39882	2.58535	1.98423	1.49914	1.0983	1.26152	1.34353	1.64132	1.13972	1.54633	1.82902	1.31289	1.60409
21	1.90868	2.16388	2.05405	1.35122	2.52536	1.75441	2.21429	2.10479	1.32675	1.95465	2.49891	1.9386	2.1576	2.55015	1.34493	1.09509	3.69152	1.9938	1.74387	1.76461	2.54758	2.44979	1.10366	1.42064	1.24719	2.16188	1.45193	2.13043	1.20302	1.54345	1.74259	2.23384	3.14712	1.24103	2.00202	2.09353	2.01795	4.1276	2.33692	2.00089	1.4166	1.69905	1.58741	2.21075	1.23026	1.79794	2.14516	1.44297	1.81613
24	1.9384	2.49549	2.32328	1.56141	2.71194	1.89057	2.19412	2.11604	1.427	2.01593	2.42635	2.19557	2.47201	2.76705	1.5454	1.32152	3.76415	2.10552	1.99329	2.08066	2.41854	2.6849	1.37471	1.61932	1.51308	2.11295	1.59353	2.39599	1.25253	1.66846	2.11844	2.58383	3.09751	1.19504	2.12593	2.41425	2.31624	3.97955	2.52398	2.09175	1.60572	1.66931	1.55512	2.32579	1.22166	1.93404	2.50243	1.95518	2.08292
27	1.88466	2.81974	2.37586	1.76325	2.88295	2.01241	2.68086	2.33864	1.55262	2.20149	2.83892	2.41272	2.38217	3.21398	1.64409	1.53393	3.85099	2.18556	1.65835	2.15718	2.62095	2.96063	1.39478	1.82056	1.57107	2.43521	1.62218	2.73094	1.27362	1.62793	1.95896	2.59861	3.16865	1.21448	2.18247	2.05621	2.17513	4.59864	2.68771	2.10512	1.73401	1.60454	1.79196	2.45087	1.42794	1.68051	2.2472	1.96063	1.95781
30	2.02823	2.77109	2.44389	1.81506	2.91968	2.09372	2.76859	2.18705	1.68885	2.20995	2.6892	2.4131	2.54587	3.48583	1.75853	1.54232	3.68405	2.35194	1.98286	2.29797	2.62181	3.11198	1.39536	1.89632	1.66595	2.30772	1.58627	3.10266	1.37001	1.43585	2.02639	2.71719	2.72294	1.24169	2.12939	1.88149	1.98923	4.55119	2.75516	2.13218	1.92021	1.64336	1.73059	2.23041	1.36824	1.79969	2.17323	1.88882	2.1059
33	2.01078	3.00476	2.34129	1.9129	2.96132	2.51809	2.76386	2.41944	1.65214	2.17432	2.78085	2.50483	2.4627	3.46386	2.01625	1.61988	4.22794	2.51857	1.97926	2.41788	2.79527	3.02549	1.60479	1.94802	1.6269	2.27281	1.62562	2.98224	1.41845	1.7601	2.21255	2.59098	3.03188	1.21458	1.91871	1.99369	2.15707	3.8463	2.49379	2.36699	1.82508	1.76862	1.83523	2.42831	1.411	2.00834	2.30036	1.79719	1.97632
36	2.14338	3.01084	2.41382	1.9774	3.09297	2.49238	2.92314	2.3415	1.82527	2.37142	2.6511	2.30536	2.61837	3.27358	2.4621	2.05311	3.91402	2.3777	2.25926	2.48686	2.88142	3.20902	1.59002	2.0292	1.82598	2.33898	1.68069	2.80681	1.37925	1.78485	2.45103	2.81509	3.1948	1.21645	1.9875	2.12005	2.40842	4.40608	2.54733	2.28348	1.96021	1.82256	1.68906	2.54456	1.46005	1.85749	2.54931	1.8141	2.13464
39	2.09279	3.20101	2.51297	1.88292	3.12412	3.20117	2.93805	2.26207	1.80056	2.39468	2.80233	2.63147	2.59553	3.4858	2.51699	2.11135	4.08839	2.40459	2.02138	2.76562	2.93285	3.37274	1.59798	2.02355	1.69922	2.7977	1.63745	3.1041	1.35625	1.86265	2.14787	2.76943	3.09756	1.18255	2.20969	1.96742	2.42346	4.28243	2.38114	2.27812	1.82938	1.70145	1.66238	2.4305	1.38578	1.97463	2.60037	1.76347	1.78899
42	2.14509	3.19599	2.29636	2.07973	3.13781	2.64073	2.93276	2.41971	1.74585	2.21985	2.74867	2.48819	2.39135	3.4908	2.62665	1.79083	3.81653	2.28028	2.03199	2.53041	3.05266	3.11403	1.53532	2.04482	1.65807	2.36759	1.61912	3.27548	1.4318	1.53585	2.18465	2.54138	2.91395	1.18287	2.21326	2.00548	2.28768	4.14895	1.94223	1.88979	1.69882	1.52161	1.46289	2.06511	1.65181	1.61796	1.83526	1.65065	1.79812
45	2.17871	3.21462	2.5072	1.99314	3.03186	3.04454	2.97084	2.49032	1.80458	2.26014	2.72146	2.46319	2.47535	3.41133	2.59172	1.6534	3.865	2.36856	2.04144	2.40329	2.78497	3.25402	1.5516	2.00836	1.45283	2.57404	1.62611	2.94591	1.37982	1.50845	2.15877	2.47866	2.86425	1.21448	2.1356	2.17258	1.97145	4.40323	2.33329	2.06426	1.79156	1.627	1.54968	2.17023	1.67443	1.74053	2.22605	1.79481	1.81613
48	1.93332	3.30601	2.52775	2.08097	3.04118	2.95989	2.95477	2.55173	1.77188	2.40595	2.79403	2.43398	2.49032	3.4809	2.70178	1.82317	3.41887	2.29838	1.90876	2.55791	2.79847	3.18463	1.73014	1.96244	1.36151	2.5583	1.57263	2.93922	1.35119	1.55104	2.22798	2.77772	2.87887	1.35858	2.27041	1.95549	2.43909	4.4984	2.52284	2.05273	1.87337	1.6213	1.64925	2.24496	1.64075	1.64898	2.10893	1.90962	1.92104
51	1.97114	3.30147	2.52397	1.85895	3.24611	3.1517	3.01079	2.58665	2.0217	2.50642	3.265	3.00861	2.78581	3.48549	2.81583	2.08284	3.86138	2.34561	2.18141	2.87443	3.04498	3.38944	1.6471	2.04356	1.51889	2.58914	1.66458	3.07786	1.45553	1.8272	2.45378	2.71619	2.62061	1.28952	2.11006	2.01188	2.43882	4.56331	1.32621	1.52209	1.38541	1.08365	1.05672	1.5531	1.16152	1.09439	1.39558	1.30081	1.41208
54	2.08733	3.08284	2.646	2.0565	3.30189	3.0306	3.32617	2.39941	2.03909	2.49249	2.98964	2.95836	2.75311	3.52753	2.85824	2.31325	4.06596	2.2121	2.08764	2.9162	2.89474	3.41743	1.76221	2.05924	1.63835	2.38991	1.65892	3.28319	1.40656	1.75458	2.45117	2.61495	2.63709	1.26491	2.04184	1.89155	2.45967	4.91816	1.30985	1.35229	1.33618	1.1218	1.02428	1.60568	1.24765	1.09768	1.31428	1.31861	1.29562
57	2.09323	2.83648	2.64217	1.93002	2.83262	2.63139	3.27459	2.50768	1.98112	2.3778	2.88206	2.84546	2.84181	3.19299	2.74335	2.27009	3.68122	2.11632	2.10293	2.63005	2.83691	3.45759	1.72188	2.06054	1.54443	2.33637	1.47816	2.93318	1.39094	1.59319	2.41744	2.53558	2.73668	1.2757	1.81863	1.72065	2.03152	4.33014	2.35923	2.08534	1.84791	1.55356	1.55187	2.25786	1.63524	1.8609	2.07197	1.94583	2.10682
60	2.10586	3.64732	2.65283	1.85754	3.24674	2.8073	3.32263	2.69367	2.0698	2.68191	3.02053	2.87945	2.82882	3.54024	2.74076	1.75149	3.84985	2.27813	2.1366	2.57304	3.38295	3.33483	1.71106	2.01624	1.83211	2.3734	1.47865	2.9152	1.30226	1.73338	2.45653	2.70191	2.44934	1.1436	1.53444	1.88829	2.38524	4.45052	2.50106	1.9399	1.69319	1.43283	1.56135	2.2622	1.67693	1.77051	1.95293	1.66735	1.9806
63	2.17045	3.73177	2.52339	1.89543	3.34366	2.82547	3.68308	2.3936	2.08163	2.65478	2.91179	2.95507	2.97379	3.61801	2.9599	1.65557	3.71945	2.32516	2.14445	2.68436	3.31764	3.30756	1.50388	2.06307	1.68042	2.53282	1.39942	3.08156	1.27555	1.59055	2.23258	2.56718	2.13085	1.23347	1.70565	1.92802	2.14142	4.33168	2.14986	1.91028	1.55495	1.36412	1.55757	2.42186	1.71258	1.69735	1.76542	1.73602	1.99254
66	2.11258	3.83337	2.64224	1.94408	3.32561	2.75918	3.62794	2.42976	2.09104	2.62039	2.87252	3.05084	3.05146	3.78476	3.046	1.78563	3.63152	2.22359	2.33495	2.7487	3.17732	3.39901	1.6158	2.12096	1.72846	2.65463	1.35149	3.07577	1.17487	1.61441	2.12933	2.69687	1.98906	1.24287	1.31909	1.91088	2.1365	4.67699	2.33961	1.92654	1.48373	1.32191	1.66041	2.41833	1.72722	1.68017	1.84546	1.78217	2.02095
69	2.15475	3.85616	2.6633	1.96431	3.2446	2.62381	3.73421	2.46971	2.09551	2.6952	2.85664	3.0487	3.05661	3.80556	3.13366	1.92825	3.94186	2.29724	2.43197	2.78929	3.03513	3.55656	1.55334	2.10752	1.71555	2.73987	1.29885	3.02925	1.2099	1.56027	2.07815	2.77787	2.08551	1.24808	1.51467	1.86121	2.18482	4.5171	2.36313	1.90933	1.40666	1.29361	1.60833	2.29146	1.70448	1.69593	1.76109	1.74369	2.00811
72	2.14174	3.99093	2.67447	1.93486	3.36389	2.71494	3.78625	2.77139	2.00867	2.88515	2.75421	3.00707	3.19793	3.84723	2.97835	1.99019	4.10853	2.34127	2.40747	2.81433	3.10642	3.42415	1.6279	2.09991	1.6844	2.55989	1.29283	2.99134	1.25781	1.4738	2.02504	2.67338	2.09187	1.28571	1.38114	1.58702	2.18896	4.39357	2.2201	1.86283	1.29762	1.18887	1.54168	2.2363	1.58751	1.68566	1.67842	1.70592	2.03764
75	2.19409	3.73974	2.65874	1.99342	3.4102	2.58842	3.7277	2.72965	1.95156	2.75932	2.77574	3.02941	3.29846	3.96217	2.97384	2.22391	4.169	2.42873	2.26672	2.94653	3.14977	3.67347	1.63734	2.01991	1.68603	2.41202	1.22302	3.01633	1.15209	1.47425	2.11214	2.62914	1.80086	1.17	1.07093	1.66788	2.19334	4.35292	2.22431	1.86384	1.19871	1.15088	1.51536	2.15074	1.53702	1.47861	1.65176	1.67499	1.78281
78	2.29492	3.93876	2.67476	1.9594	3.3953	2.52881	3.87531	2.84726	1.96956	2.69612	2.8294	2.95238	3.33827	3.97167	2.94853	2.16483	4.03551	2.35489	2.19765	2.84751	3.10964	3.60224	1.55201	2.02109	1.79323	2.41022	1.15965	2.9614	1.14351	1.36769	2.12499	2.61357	1.70883	1.12655	1.07179	1.53732	2.21431	4.40848	1.95118	1.67753	1.16033	1.0585	1.57226	1.91776	1.53583	1.48316	1.63029	1.71096	1.72882
81	2.23521	3.71469	2.60991	1.9708	3.47797	2.52517	3.91868	2.68506	1.97849	2.79499	2.84655	3.03917	3.47106	3.96198	2.94987	2.1814	4.02143	2.30252	2.22921	2.8259	3.26748	3.64352	1.56633	2.0076	1.7487	2.44143	1.12743	2.95386	1.22232	1.38551	2.16821	2.75945	1.82083	1.05507	0.946563	1.53572	2.20521	4.22486	1.80927	1.74217	1.19428	1.04997	1.57909	1.86699	1.49705	1.46468	1.5409	1.67939	1.70879
84	2.2586	4.13959	2.58495	1.9254	3.5654	2.50549	3.97062	2.69514	2.03687	2.80547	2.88241	3.15179	3.33737	3.91416	2.94329	2.1401	3.88906	2.2787	2.12201	2.85159	3.22126	3.6992	1.65234	1.94346	1.69115	2.37906	1.06007	2.83761	1.15736	1.36308	2.04565	2.82716	1.72863	1.04418	0.946381	1.54468	2.11755	4.32105	1.77665	1.64285	1.06743	1.0729	1.54351	1.82416	1.53369	1.43706	1.56968	1.56401	1.71107
87	2.27272	4.28338	2.56334	1.91537	3.41575	2.66746	3.93253	2.64198	2.03693	2.80443	2.91839	3.24177	3.39954	3.73217	2.86322	2.28807	4.29791	2.45561	2.24846	2.93724	3.18701	3.56081	1.70315	2.02081	1.54661	2.33695	1.01443	2.80643	1.1372	1.29268	2.08101	2.84138	1.62462	1.0526	0.848834	1.5204	2.00461	4.19051	1.60716	1.69176	1.02839	1.09438	1.611	1.7877	1.56077	1.37566	1.4914	1.53987	1.68314
90	2.24091	4.08482	2.56954	1.87092	3.43516	2.65553	4.0156	2.77675	2.08972	2.75036	2.89903	3.26347	3.49597	3.76551	2.84412	2.21842	3.90977	2.38957	2.33958	2.96825	3.25417	3.76395	1.71299	1.99397	1.47454	2.42094	0.970693	2.85752	1.06619	1.28925	2.02909	2.87086	1.54453	1.01391	1.11096	1.37508	1.90326	4.36949	1.78357	1.57788	1.01317	1.04695	1.48595	1.70116	1.50602	1.4598	1.44031	1.34992	1.76455
93	2.21238	4.24116	2.67406	1.89951	3.66551	2.52814	4.08572	2.75004	2.16566	2.92456	2.93236	3.24546	3.59941	3.66379	2.90605	2.32924	4.10548	2.4026	2.3982	2.98712	3.17412	3.77951	1.7112	1.94006	1.57656	2.30599	0.90938	2.80487	1.13578	1.26911	1.95839	2.83176	1.57615	1.01204	1.0315	1.39999	1.92915	4.2533	1.50219	1.47703	1.05583	1.08611	1.48057	1.7002	1.41665	1.47032	1.45285	1.28662	1.85151
96	1.99938	4.3638	2.6547	1.96176	3.59869	2.61462	4.08323	2.64008	2.18166	2.92663	2.89569	3.19727	3.55368	3.65522	3.07231	2.23046	3.9883	2.38921	2.34821	2.93415	3.29647	3.62569	1.62565	1.92679	1.46026	2.23086	0.883984	2.85065	1.08836	1.25976	1.9293	2.88584	1.66196	1.02579	1.0361	1.37889	2.08437	4.71757	1.61265	1.54927	1.11013	1.02848	1.51733	1.54599	1.38588	1.3004	1.43239	1.28799	1.75535
99	2.0169	4.45151	2.62956	1.96947	3.69295	2.62014	4.19955	2.7659	2.24555	2.63004	2.824	3.23043	3.5227	3.55086	3.0093	2.29587	4.10352	2.45101	2.34396	3.02219	3.07781	3.65296	1.65052	1.97172	1.54934	2.25476	0.93971	2.76746	1.18856	1.20278	1.87789	2.92124	1.89458	1.0147	1.02885	1.19695	2.08238	4.77568	1.52543	1.45809	1.15626	1.00421	1.53089	1.51945	1.42046	1.27386	1.37904	1.28963	1.63024
102	2.01127	4.74743	2.62261	1.97147	3.84246	2.69314	4.20225	2.57446	2.22138	2.69729	2.85957	3.16878	3.54319	3.47037	3.03402	2.36915	4.2704	2.56508	2.33909	3.07325	3.34915	3.81646	1.58984	1.98518	1.55604	2.36828	0.925882	2.66385	1.1085	1.14006	1.98359	2.8927	1.83204	1.00903	0.953315	1.31504	2.02743	4.75337	1.58192	1.42637	1.11459	1.02179	1.49132	1.41741	1.34258	1.223	1.2807	1.22053	1.63921
105	1.9264	4.65103	2.62853	1.89959	3.83065	2.57886	4.14261	2.5667	2.20545	2.7449	2.97824	3.24444	3.80015	3.66648	3.01467	2.21777	4.13737	2.52867	2.29108	2.89754	3.21572	3.92057	1.75873	1.9822	1.65833	2.27244	0.926826	2.50836	1.13593	1.08383	1.95814	2.83331	1.83542	0.810309	0.804605	1.25943	2.14014	4.96178	1.54024	1.41185	1.11411	1.0114	1.42811	1.34334	1.36683	1.13006	1.26564	1.19613	1.63363
108	1.97785	4.75781	2.66822	1.93488	3.90733	2.73426	4.3384	2.49993	2.16977	2.83427	3.03154	3.31143	3.78319	3.5784	3.02595	2.3096	4.29099	2.48395	2.32806	2.99228	3.28834	3.97928	1.63754	2.00191	1.61084	2.23615	0.941454	2.3332	1.09668	1.13415	1.90315	2.84072	1.7377	0.784158	0.963283	1.35761	1.90271	4.75195	1.27614	1.33161	1.18677	1.01102	1.38373	1.30707	1.36683	1.16755	1.2489	1.08134	1.6328
111	1.98558	4.91529	2.61936	1.90645	3.9699	2.75542	4.40229	2.58409	2.16694	2.79859	2.90952	3.31466	3.89111	3.64652	3.02308	2.43407	4.3314	2.41311	2.23204	2.98414	3.22735	3.74672	1.72912	1.87054	1.63914	2.28015	0.93278	2.41211	1.20619	1.21326	1.84901	2.81958	1.90589	0.794342	0.824433	1.32179	1.7595	5.14021	1.40154	1.33378	1.12601	1.03245	1.37782	1.33465	1.44385	1.01164	1.21603	1.11311	1.55339
114	1.9871	4.82611	2.68333	1.94152	4.06582	2.84281	4.32385	2.54814	2.12204	2.80694	2.86173	3.3367	3.85482	3.58542	3.02394	2.46662	4.54755	2.43484	2.26554	2.96014	3.19192	3.75962	1.73337	1.90009	1.65562	2.12006	0.900638	2.5437	1.20046	1.26265	1.87653	2.64285	1.77605	0.902246	0.92433	1.26273	1.64938	5.07705	1.41139	1.25346	1.1945	1.04886	1.35033	1.25222	1.41622	1.09043	1.18694	1.12765	1.58921
117	2.06944	4.76305	2.67773	1.93498	4.05408	3.05214	4.41874	2.58812	2.18042	2.81869	2.9147	3.39234	3.82437	3.6467	2.95232	2.44962	4.40953	2.3884	2.37619	2.96024	3.23725	3.81771	1.68452	1.82378	1.68396	2.22346	0.909741	2.40616	1.1206	1.27406	1.77502	2.71885	1.84349	0.880332	0.836046	1.2864	1.44773	5.01907	1.43682	1.16214	1.18358	1.11087	1.44867	1.18285	1.42599	0.925028	1.16474	1.12508	1.62124
120	1.9427	4.99811	2.62627	1.88913	4.04194	3.0273	4.44807	2.67428	2.26677	2.96071	2.98842	3.39511	3.8544	3.36178	2.91307	2.45356	4.22966	2.35848	2.25836	3.10034	3.02385	3.75109	1.66379	1.84644	1.66751	2.17319	0.932909	2.36379	1.14275	1.22774	1.7044	2.61445	1.86557	0.819914	0.969162	1.13692	1.41553	5.16214	1.23324	1.21344	1.18185	1.08453	1.43436	1.11165	1.34207	1.07502	1.17877	1.07481	1.57484
123	2.00263	4.2496	2.59654	1.91807	3.98676	2.94717	4.41679	2.72598	2.24529	2.85679	2.93519	3.30553	3.9006	3.34733	2.93802	2.49014	4.59539	2.41208	2.43957	3.15828	3.10613	3.87619	1.61645	1.86457	1.62869	2.14972	0.929901	2.2397	1.17045	1.26985	1.7102	2.86747	1.92242	0.795303	0.836776	1.11923	1.37744	5.06439	1.40969	1.29564	1.15002	1.09982	1.45133	1.0363	1.32108	1.04451	1.10666	1.10831	1.65931
126	1.92871	4.72633	2.65806	1.94755	3.91058	2.96283	4.40161	2.71562	2.34846	2.8917	2.89628	3.26205	3.86526	3.35943	2.78687	2.53714	4.56681	2.39455	2.46766	3.18288	3.04805	3.8312	1.66531	1.82493	1.6395	2.0403	0.943123	2.26663	1.17343	1.18046	1.48867	2.90245	1.89389	0.822145	0.966632	1.12225	1.30871	5.28263	1.29345	1.31393	1.1936	1.03513	1.40155	0.936275	1.28036	1.06956	1.14439	1.01686	1.58728
129	1.77518	5.03441	2.65353	1.97931	4.03662	2.86192	4.38778	2.70368	2.29285	2.98416	3.02082	3.27147	4.06373	3.51101	2.73916	2.51474	4.37141	2.41556	2.44852	3.11006	3.12736	3.96276	1.75236	1.86001	1.61014	2.16466	0.983445	2.19819	1.16491	1.18702	1.52397	2.88443	1.73793	0.79306	1.01088	1.0314	1.4519	5.25501	1.34048	1.5015	1.19946	1.10109	1.29318	0.948772	1.2257	1.05937	1.07955	1.01435	1.53973
132	1.78733	5.15251	2.66648	2.01587	4.04946	3.01448	4.45156	2.69549	2.25227	3.13239	3.02585	3.29522	3.94287	3.5352	2.69996	2.25914	4.40425	2.33324	2.50276	3.12847	2.94697	3.91885	1.65527	1.79916	1.57331	2.12022	0.943902	2.14364	1.22503	1.23889	1.54106	2.88439	1.84853	0.858407	0.887169	1.13374	1.39158	5.1571	1.31322	1.07671	1.14992	1.14796	1.31564	0.858366	1.25033	1.00855	1.11521	1.11696	1.51901
135	1.66906	5.15597	2.65229	2.09366	4.04872	2.88934	4.34855	2.65423	2.301	3.06136	3.02725	3.43779	4.05028	3.66797	2.58415	2.33286	3.95608	2.40765	2.54132	3.4233	3.05352	3.88697	1.63553	1.73967	1.4958	2.00039	0.982415	2.1656	1.24102	1.2005	1.48314	2.80334	1.81949	0.864575	0.873339	1.13841	1.40177	5.19463	1.15187	0.954126	1.0635	1.14326	1.36445	0.853197	1.21046	1.02269	1.13185	1.13692	1.55424
138	1.70722	5.21835	2.66819	2.07146	3.9411	2.83176	4.2689	2.75537	2.38984	2.99161	3.13537	3.44466	4.10901	3.64059	2.7174	2.29825	4.23995	2.41094	2.51456	3.5192	2.98203	3.91404	1.64991	1.67783	1.51342	2.05655	1.00892	2.1299	1.22919	1.29559	1.49237	2.68626	1.49641	0.848052	1.06706	1.05921	1.31303	5.32478	1.19077	1.02726	1.16666	1.11235	1.33334	0.875051	1.21194	0.951057	1.07597	1.1381	1.44663
141	1.82428	5.32601	2.67831	2.05391	4.02099	2.81947	4.35713	2.78659	2.36773	3.06201	3.07663	3.40818	3.9573	3.82384	2.71041	2.25922	4.11653	2.59014	2.49779	3.28547	3.1811	3.72649	1.60533	1.71734	1.46417	1.96328	1.01744	2.08613	1.20646	1.31659	1.42674	2.74479	1.52307	0.878329	0.946034	1.09016	1.26367	5.57148	1.11218	0.967653	1.09536	1.19228	1.33327	0.885439	1.13917	0.948548	1.20041	1.20872	1.40638
144	1.78515	5.27987	2.6192	2.11399	4.17966	2.87315	4.26114	2.89656	2.42481	3.01291	3.06139	3.33922	3.92494	3.63633	2.61825	2.32446	4.05384	2.59747	2.47092	3.28947	3.27692	3.7208	1.62902	1.70454	1.48411	2.15451	1.04853	2.13133	1.1508	1.33578	1.39894	2.58754	1.38857	0.807025	0.906337	1.13775	1.36255	5.66416	1.22819	0.922404	1.19583	1.12275	1.31771	0.85872	1.08123	0.962683	1.08279	1.07886	1.42748
147	1.78213	5.31173	2.61992	2.07785	4.18131	2.74663	4.12431	2.78873	2.43051	3.07392	3.1082	3.25923	3.88866	3.63736	2.68906	2.33042	3.74766	2.50958	2.61416	3.26713	3.27299	3.79262	1.6726	1.72088	1.46219	1.91215	1.07204	1.94506	1.17677	1.41705	1.38008	2.61479	1.65466	0.817112	0.946235	1.11951	1.32148	5.42405	1.06969	1.02733	1.14172	1.13252	1.22594	0.779713	1.06576	0.975836	1.22851	1.01873	1.3531
150	1.72438	5.29999	2.60568	2.06434	4.22449	2.7657	4.25022	2.8436	2.41863	3.20567	3.07282	3.27642	3.86728	3.60488	2.7331	2.29192	3.94929	2.2944	2.58668	3.24477	3.09196	3.61132	1.64298	1.68354	1.47068	1.96366	1.14246	1.78793	1.15565	1.40792	1.34276	2.7765	1.65491	0.735399	0.878539	1.09641	1.37456	5.17044	1.07668	0.919625	1.17738	1.13345	1.17801	0.813773	1.02586	1.00131	1.16791	0.93197	1.44367
153	1.70796	5.62681	2.6318	2.10362	4.30995	2.84662	4.28906	2.88724	2.60821	3.34214	3.03241	3.28655	3.94569	3.58978	2.68974	2.29455	4.08418	2.25996	2.60448	3.08243	2.87908	3.72122	1.6511	1.68859	1.53118	2.23334	1.20268	1.81074	1.22581	1.46057	1.40345	2.87792	1.68285	0.721524	1.04782	1.07422	1.28805	5.75632	1.11697	0.865061	1.12952	1.12986	1.13971	0.825461	1.01445	1.01659	1.17878	0.963875	1.39451
156	1.78136	5.61604	2.63715	2.15406	4.35949	2.85687	4.22095	2.86103	2.55386	3.3491	2.9517	3.271	3.79417	3.52042	2.59755	2.17057	4.31972	2.37827	2.66467	3.1818	3.02228	3.67974	1.5985	1.6413	1.59245	2.27054	1.17146	1.75417	1.13682	1.45608	1.34486	2.98926	1.77211	0.715648	1.03248	1.07465	1.24913	5.79153	1.14605	0.944044	1.0895	1.19603	1.15667	0.871299	0.985945	1.05823	1.23342	0.961163	1.20904
159	1.79692	5.66987	2.64922	2.19306	4.48692	2.86815	4.27684	2.78334	2.48302	3.34355	2.96627	3.31962	3.80316	3.58093	2.50844	2.23676	4.60405	2.37402	2.74137	3.05172	3.00115	3.82015	1.6627	1.62871	1.52218	2.30058	1.24823	1.72577	1.18404	1.46585	1.28932	2.89683	1.65972	0.682003	1.0066	1.01229	1.19788	5.91786	0.979855	0.940736	1.19558	1.23538	1.12032	0.86422	0.981084	0.996945	1.30669	0.990617	1.15902
162	1.80309	5.86129	2.66691	2.17213	4.53645	2.82471	4.16691	2.83679	2.51254	3.34998	3.02767	3.33704	3.79687	3.60203	2.39721	2.39237	4.49791	2.46751	2.67238	3.19462	2.89452	3.7753	1.74503	1.56982	1.63232	2.34408	1.28651	1.67898	1.26913	1.54759	1.31777	3.00699	1.98552	0.687219	1.20464	1.07364	1.15338	6.13283	1.06255	0.891796	1.2317	1.1475	1.05999	0.835651	0.924785	1.04257	1.35568	0.890298	1.2303
165	1.87076	5.8187	2.69646	2.17008	4.51621	2.86205	4.16464	2.83803	2.54108	3.43621	3.14904	3.32179	3.8803	3.64997	2.35923	2.35808	4.51082	2.46234	2.67372	3.23283	3.04729	3.72393	1.71174	1.58658	1.58133	2.26096	1.29082	1.64703	1.19439	1.58482	1.19636	2.98112	1.89519	0.669317	1.06009	1.01191	1.16781	6.17546	1.049	0.92239	1.25111	1.17959	1.10403	0.872526	0.90923	1.00297	1.49882	0.874765	1.1884
168	1.69613	5.75423	2.7072	2.1896	4.55601	2.77913	4.11107	2.94173	2.70173	3.57264	3.12182	3.31474	3.79978	3.60411	2.3251	2.33837	4.50237	2.62216	2.6862	3.33605	2.76256	3.80471	1.77296	1.54327	1.5182	2.12849	1.23615	1.59744	1.17195	1.59399	1.14426	2.95236	1.8847	0.674175	0.962464	1.01135	1.16074	6.16886	0.968497	0.965768	1.26676	1.22504	1.14682	0.835837	0.942391	1.04476	1.46314	0.968951	1.25622
171	1.71937	5.51918	2.73515	2.16636	4.54603	2.75621	4.1191	2.88339	2.63634	3.58528	3.34474	3.47204	3.86846	3.4999	2.32782	2.2909	4.63626	2.21867	2.67468	3.3478	3.04795	3.81257	1.72741	1.5501	1.77107	1.93836	1.17402	1.59722	1.12603	1.68635	1.13529	2.89002	1.74909	0.736332	0.984319	1.0307	1.27115	6.02308	1.1819	1.03958	1.22076	1.2507	1.13712	0.842438	0.93403	1.04827	1.46038	0.888135	1.24088
174	1.76116	5.51271	2.71365	2.14869	4.51916	2.65055	4.12488	2.91079	2.64501	3.60544	3.28193	3.43442	3.90234	3.29954	2.38898	2.37044	4.52018	2.27371	2.69719	3.40231	3.29364	3.87556	1.80501	1.69459	1.77193	1.96649	1.08675	1.47709	1.19274	1.59094	1.14915	2.84659	1.91901	0.719416	0.978935	0.955125	1.28479	5.73027	1.0691	1.03687	1.13388	1.25562	1.08464	0.821822	0.927105	1.13166	1.4751	0.911502	1.17857
177	1.59584	5.47898	2.74543	2.24703	4.56821	2.50852	4.17276	2.92778	2.72163	3.48111	3.39934	3.25687	3.92142	3.21495	2.35869	2.19229	4.45353	2.37367	2.60681	3.43674	3.02924	3.78394	1.76727	1.67383	1.6754	2.03605	1.09536	1.52733	1.18567	1.69462	1.21015	2.61969	1.7609	0.706432	0.947748	1.08616	1.31256	5.58851	0.949476	0.990845	1.15801	1.29655	1.1013	0.827984	0.908659	1.10694	1.43698	0.878814	1.1072
180	1.61332	5.49886	2.72351	2.29865	4.6009	2.47163	4.43857	3.02386	2.71795	3.45261	3.42873	3.43185	4.12446	3.02199	2.30198	2.37045	4.4124	2.45894	2.70226	3.35442	3.26883	3.98534	1.77659	1.60444	1.77385	1.93772	1.15531	1.41402	1.17639	1.72942	1.14901	2.65968	1.79152	0.658641	0.923726	1.10949	1.45273	5.65086	0.968587	1.01072	1.21417	1.32006	1.1434	0.798987	1.00087	1.13445	1.52201	0.916271	1.28562
183	1.62853	5.39955	2.79447	2.25267	4.757	2.58974	4.58719	2.92392	2.60831	3.76684	3.59229	3.46278	4.16551	3.24183	2.17265	2.27034	4.7161	2.51297	2.75245	3.23618	3.13849	3.85026	1.7443	1.57428	1.70151	1.85891	1.20343	1.53656	1.25081	1.62113	1.16943	2.769	1.7717	0.738032	1.07383	0.96899	1.59748	5.65695	1.13157	0.988597	1.25882	1.31362	1.10084	0.841403	0.958542	1.15458	1.49816	0.873285	1.26077
186	1.68514	5.57176	2.79957	2.32323	4.71779	2.55084	4.52337	2.91634	2.5509	3.80068	3.49515	3.27161	4.03145	3.07872	2.13747	2.28889	4.80589	2.57003	2.97585	3.40514	3.28333	3.95184	1.8758	1.56026	1.79528	1.78842	1.30045	1.52509	1.17303	1.57963	1.07923	2.72252	1.83974	0.746848	0.922834	0.995199	1.56432	5.40227	1.16423	0.883249	1.23195	1.34899	1.13049	0.907854	0.929484	1.22101	1.49393	0.889139	1.27634
189	1.79385	5.43103	2.76258	2.27996	4.68398	2.51204	4.38502	2.99571	2.58177	3.99069	3.48752	3.29292	4.07943	3.19184	2.04158	2.20593	4.83214	2.59917	3.00284	3.18385	3.16713	3.5817	1.74446	1.54937	1.6811	1.75112	1.33417	1.46594	1.25076	1.5418	1.17691	2.96271	1.81664	0.716387	0.91543	0.87969	1.53848	6.35113	1.05571	0.911387	1.26907	1.29125	1.09606	0.893166	0.926112	1.12776	1.47584	0.896245	1.33277
192	1.80852	5.26325	2.79774	2.29416	4.8235	2.55411	4.32372	2.90807	2.51284	4.02138	3.40174	3.35821	4.11751	3.33046	2.04875	2.1246	4.90565	2.23924	2.95121	3.17934	3.30147	3.94729	1.75028	1.56704	1.67548	1.82551	1.30566	1.53123	1.20043	1.47874	1.13569	3.06805	1.96984	0.790767	0.857411	0.996535	1.53305	6.07093	1.01656	0.907616	1.30943	1.34172	0.984512	0.97097	0.911748	1.12238	1.4273	0.898487	1.21988
195	1.74699	5.64398	2.77515	2.32601	4.86297	2.53503	4.45495	3.05789	2.68954	3.84259	3.44101	3.41041	4.16562	3.41381	1.95561	2.1015	4.97282	2.36737	3.08942	3.1239	3.21516	3.87335	1.59752	1.56348	1.55975	2.00326	1.29717	1.61178	1.15529	1.42687	1.20754	2.95972	2.03111	0.806341	1.03661	1.04479	1.66777	6.16773	1.03741	0.905497	1.15096	1.31455	1.02992	0.952527	0.823318	1.11008	1.44667	0.942038	1.26883
198	1.80631	5.77259	2.74239	2.23339	4.79327	2.73435	4.40931	3.01456	2.61879	3.88641	3.42766	3.34093	3.9747	3.3044	1.88906	1.94925	4.66043	2.44682	3.02518	2.99485	3.42155	3.80687	1.72509	1.57011	1.48874	2.30343	1.3173	1.53174	1.13811	1.32473	1.17846	3.04254	1.93863	0.833421	1.02637	1.15981	1.58254	5.77634	1.17298	0.987779	1.19291	1.33953	0.956683	0.944303	0.839071	1.15992	1.36559	0.957091	1.27766
201	1.81216	5.85912	2.8274	2.27089	4.92007	2.67264	4.36459	2.99626	2.61078	3.76646	3.41319	3.3779	4.02054	3.29207	1.9563	1.91509	4.69999	2.09798	3.12794	3.01252	3.17767	3.77936	1.57029	1.55541	1.66091	2.24955	1.23081	1.48447	1.17497	1.2037	1.2212	3.03878	2.08298	0.866496	1.05708	1.15739	1.7053	5.60167	1.06778	1.12772	1.35079	1.34496	0.972324	1.0645	0.854366	1.08936	1.37187	0.936543	1.33855
204	1.84802	6.09942	2.73688	2.22654	5.11579	2.6342	4.47824	2.93242	2.57181	3.7971	3.34679	3.40365	4.04027	3.48075	1.99794	2.08251	4.94671	2.37696	3.23486	3.03263	3.31619	3.91112	1.69032	1.53952	1.6352	2.18658	1.21267	1.44475	1.11818	1.14475	1.23162	2.96022	2.20599	0.806551	1.04144	0.995573	1.68904	5.45061	1.15118	1.05814	1.35607	1.34799	1.03453	1.022	0.886434	1.06658	1.36852	0.919723	1.29729
207	1.9433	6.16274	2.80107	2.11204	5.06188	2.68724	4.48048	2.96011	2.51334	3.81963	3.27505	3.4197	3.96937	3.45624	1.94819	2.04664	4.78688	2.4041	3.00506	2.8487	3.35884	3.67022	1.56323	1.54754	1.62349	2.29777	1.23613	1.43382	1.22706	1.22071	1.33231	2.92347	2.11997	0.792826	0.949969	1.06029	1.7772	5.64157	1.11425	1.0933	1.21432	1.32859	1.03957	1.0479	0.895419	1.05724	1.28938	0.858053	1.29933
210	1.9308	6.37174	2.93159	2.10981	5.24998	2.69042	4.5109	2.94067	2.57675	4.09754	3.3384	3.32438	3.8892	3.2113	2.00143	1.99107	5.06204	2.40537	2.77209	2.80088	3.10752	3.74111	1.70952	1.5308	1.61063	2.13483	1.25506	1.51754	1.17463	1.40581	1.33904	2.88206	2.26344	0.771195	1.02129	1.18648	1.66033	5.65114	1.26342	1.11031	1.20274	1.29951	0.989186	1.09653	0.900702	1.10489	1.33763	0.945491	1.23728
213	1.97102	6.1939	2.85772	2.06651	5.26773	2.61145	4.58303	2.93384	2.46647	4.14957	3.42924	3.25719	3.93255	3.27168	2.00322	1.99697	4.83171	2.44765	2.65776	2.81105	3.35338	3.76169	1.64126	1.54104	1.67705	2.01038	1.25491	1.42396	1.19091	1.5394	1.36252	2.893	2.19733	0.84429	1.06724	0.975297	1.64225	5.29735	1.03416	0.985154	1.19073	1.26822	1.03758	1.11139	0.876516	1.01334	1.34051	0.952585	1.31984
216	2.10422	6.30964	2.86161	1.96843	5.2932	2.65099	4.57424	2.85183	2.46213	4.2884	3.42321	3.30195	4.07314	3.206	2.02342	1.81358	4.85429	2.34451	2.73143	2.85145	3.56903	3.80239	1.59605	1.54507	1.6259	2.14409	1.27156	1.29526	1.15017	1.21574	1.5518	2.85655	2.19551	0.825414	1.11115	1.12197	1.75939	5.62853	1.22866	1.06577	1.31167	1.35106	1.14911	1.12931	0.825545	1.09671	1.33468	0.875031	1.2666
219	1.9996	6.3592	2.74664	1.85357	5.1938	2.61383	4.56516	2.82125	2.39397	4.28914	3.50253	3.17533	4.08437	3.09417	2.03533	1.64634	4.75362	2.28086	2.65992	2.84306	3.31663	3.62866	1.62509	1.54461	1.48426	2.29265	1.30245	1.15981	1.16022	1.18354	1.5662	2.91855	2.17412	0.797729	1.2057	1.14443	1.71671	5.5439	1.18791	1.05749	1.26506	1.39341	1.07482	1.13225	0.825305	1.17087	1.28571	0.918117	1.32202
222	1.91233	6.29646	2.79614	2.0334	5.16623	2.64791	4.47475	2.76897	2.34338	4.26638	3.49392	3.19683	4.16253	3.0093	2.00014	1.6601	4.74766	2.26913	2.71218	2.86736	3.32251	3.72886	1.59846	1.55313	1.55099	2.11854	1.32684	1.33501	1.20432	1.20453	1.48429	2.91562	2.44031	0.841926	1.08679	1.1427	1.76317	5.7047	1.26797	1.23588	1.22932	1.35901	1.15978	1.1532	0.818596	1.1806	1.39975	0.924713	1.35596
225	2.03281	6.23357	2.7589	2.0119	5.11731	2.57638	4.67062	2.82668	2.48278	4.17961	3.59314	3.18741	4.21159	2.98247	1.95514	1.47284	4.67569	2.36068	2.67868	2.9145	3.28744	3.7151	1.53825	1.566	1.49432	1.94269	1.33593	1.33347	1.18661	1.24135	1.55316	2.88277	2.45431	0.746323	1.14286	1.145	1.73467	5.70259	1.20419	1.23427	1.38189	1.46113	1.1551	1.16574	0.790231	1.13895	1.47636	0.938464	1.33699
228	2.07637	6.308	2.79517	2.15346	5.03254	2.45812	4.64756	2.80869	2.65776	4.31266	3.49439	3.01593	4.22767	3.05618	1.94753	1.52431	4.67957	2.32912	2.55412	2.81446	3.48746	3.80952	1.64922	1.59721	1.4276	2.03018	1.38552	1.33484	1.20666	1.4807	1.52617	2.72342	2.45586	0.772055	1.02214	1.1787	1.89331	5.59734	1.23034	1.1392	1.21688	1.36	1.12101	1.11546	0.845806	1.1533	1.33946	0.934031	1.29278
231	2.11456	6.55037	2.85956	2.20919	4.99478	2.45177	4.70218	2.64124	2.51651	4.2978	3.57715	3.13681	4.31475	3.28292	1.86347	1.53313	4.72416	2.41244	2.73737	2.92068	3.32729	3.72379	1.58133	1.64866	1.3871	2.04359	1.36285	1.31261	1.19942	1.42949	1.51856	2.68227	2.55345	0.792	1.14126	1.27849	1.74128	5.70517	1.1345	1.06582	1.31914	1.36756	1.06967	1.14819	0.788435	1.0963	1.35412	0.887776	1.33237
234	2.17868	6.25612	2.8389	2.21006	5.1993	2.43375	4.70824	2.7257	2.35708	4.39878	3.71124	3.20012	4.37383	3.43639	1.85671	1.64865	4.44904	2.42365	2.64231	2.89	3.41966	3.85521	1.57487	1.64558	1.55108	2.0499	1.35645	1.35711	1.17658	1.21476	1.45395	2.65505	2.43106	0.799837	1.00076	1.18588	1.83447	5.46579	1.12229	1.1021	1.35092	1.36965	1.1447	1.13911	0.787932	1.08868	1.31708	0.879417	1.34614
237	2.26258	6.85021	2.8032	2.20625	5.27114	2.51257	4.73434	2.60267	2.5793	4.54266	3.76823	3.24942	4.24636	3.34112	1.85023	1.72274	4.63335	2.33997	2.61937	2.8937	3.34709	3.91838	1.56732	1.63541	1.51117	2.06024	1.33418	1.36896	1.15477	1.26596	1.53959	2.5689	2.60692	0.784909	0.905625	1.05267	1.82043	5.26854	1.09004	1.03168	1.20014	1.28874	1.06801	1.03223	0.809457	1.20613	1.29278	0.89518	1.28987
240	2.2754	6.69921	2.73459	2.19534	5.38797	2.43197	4.64442	2.69565	2.40362	4.42139	3.67005	3.21305	4.28798	3.40445	1.7579	1.7529	4.15393	2.33294	2.61732	2.94984	3.41834	3.98909	1.51687	1.57818	1.55572	2.0732	1.3668	1.50071	1.20504	1.25235	1.61876	2.61288	2.27692	0.796102	1.1747	1.1436	1.79757	5.71428	1.14918	1.07897	1.21577	1.33154	1.08763	1.09894	0.855687	1.13162	1.40007	0.912131	1.32325
243	2.39245	6.55652	2.80336	2.19805	5.39305	2.56659	4.65097	2.67971	2.25501	4.46238	3.73591	3.15787	4.10337	3.54736	1.71067	1.79347	4.4123	2.30678	2.64868	2.91708	3.36309	3.90303	1.57261	1.57312	1.64973	2.07072	1.38037	1.39943	1.1656	1.19585	1.66727	2.53846	2.56913	0.81044	1.15209	1.11776	1.51341	5.37963	1.15539	1.06994	1.2976	1.36866	1.16518	1.1286	0.810789	1.16394	1.37397	0.935619	1.30317
246	2.63746	6.68512	2.80254	2.19929	5.36697	2.48604	4.53505	2.7183	2.31858	4.45006	3.8715	3.04441	4.05488	3.68155	1.75327	1.72384	4.24138	2.39651	2.56334	2.99019	3.45975	4.04725	1.53425	1.61728	1.71618	1.94081	1.45089	1.38914	1.2433	1.21913	1.74727	2.35831	2.49585	0.764422	1.11591	1.0737	1.6056	5.48409	0.895422	1.05397	1.26032	1.37354	1.0571	1.13772	0.814128	1.12077	1.36085	0.93271	1.23057
249	2.61884	6.53561	2.80199	2.2034	5.24294	2.47816	4.6596	2.63125	2.26246	4.51731	3.73506	3.22896	4.05795	3.6163	1.81347	1.5241	4.24063	2.35922	2.69853	2.97503	3.34149	3.83146	1.51363	1.62862	1.6135	1.9998	1.44946	1.53932	1.25439	1.26292	1.86423	2.336	2.60545	0.82214	1.15211	0.914853	1.56768	5.49219	1.02165	1.03983	1.19885	1.34888	1.07024	1.16725	0.825295	1.19338	1.44985	0.930218	1.21847
252	2.7251	6.43707	2.73278	2.41274	5.44704	2.45064	4.54683	2.62235	2.42974	4.62423	3.65229	3.13823	4.00674	3.69266	1.67023	1.45181	4.29621	2.32896	2.53097	3.0831	3.46462	3.95415	1.4963	1.65583	1.79155	2.0791	1.45856	1.62111	1.21856	1.18757	1.82359	2.34752	2.61196	0.904493	1.2931	0.972952	1.58823	5.28891	1.18734	1.06676	1.21009	1.38118	0.993408	0.987857	0.789348	1.126	1.37415	0.919628	1.13806
255	2.79675	6.61055	2.8186	2.4715	5.29906	2.49141	4.4559	2.69368	2.39353	4.63939	3.80904	3.305	4.06154	3.64099	1.60223	1.31302	4.48726	2.46303	2.71163	3.03831	3.48723	4.05975	1.53708	1.59057	1.79369	2.12367	1.40723	1.61986	1.30439	1.22022	1.90208	2.32439	2.53925	0.868836	1.22314	0.95026	1.53808	4.98591	1.05073	1.06206	1.27925	1.41986	1.03977	0.940526	0.814105	1.18313	1.50518	0.966348	1.04283
258	2.77522	6.54182	2.8844	2.42777	5.25654	2.42988	4.54349	2.7254	2.65114	4.67982	3.84672	3.29346	4.01367	3.48877	1.52977	1.11922	4.53473	2.38268	3.07381	3.0277	3.4979	3.83774	1.53371	1.58911	1.63441	2.12731	1.42414	1.60161	1.22802	1.26814	1.93079	2.24995	2.45176	0.817907	1.34786	0.957202	1.64432	4.92763	1.05019	1.01054	1.32832	1.37082	0.956406	0.902778	0.853246	1.18927	1.57799	1.0038	1.12432
261	2.88525	6.58685	2.93258	2.45027	5.32502	2.34407	4.61875	2.72053	2.80669	4.65143	3.90667	3.31738	3.95342	3.4966	1.49208	1.07938	4.75057	2.51666	2.96423	3.04935	3.3852	4.011	1.49737	1.63456	1.72271	2.10702	1.4031	1.69739	1.21459	1.27876	1.94532	2.17474	2.41681	0.800077	1.38604	0.958126	1.58572	4.86581	1.18585	1.06496	1.28449	1.33865	0.999305	0.908784	0.887629	1.15702	1.67637	0.894198	0.96646
264	2.87896	6.65804	2.94623	2.47268	5.29504	2.29315	4.64303	2.6989	2.59783	4.6547	3.95669	3.19861	3.77464	3.39247	1.46675	1.09564	4.65062	2.5122	2.81569	2.95782	3.37391	3.76128	1.44066	1.65532	1.6508	2.17068	1.34697	1.70209	1.21322	1.36395	1.93443	2.2591	2.35844	0.825379	1.45267	0.813157	1.60728	5.03626	1.19626	1.10308	1.20513	1.48742	1.00857	0.841569	0.935471	1.19749	1.72994	0.927363	0.959549
267	2.91346	6.52607	2.96549	2.56652	5.33922	2.26669	4.57268	2.64718	2.91294	4.76168	3.93843	3.15709	3.63981	3.4792	1.47891	1.02826	4.86558	2.58647	3.00884	2.96594	3.34649	3.85131	1.57103	1.58757	1.61047	2.16638	1.45898	1.79431	1.25275	1.34037	1.93198	2.15443	2.32008	0.805479	1.28139	0.842404	1.67655	5.29317	1.23998	1.12109	1.24523	1.44688	1.06697	0.901523	0.876649	1.18323	1.81281	0.953052	0.963174
270	3.01035	6.17942	2.94447	2.55711	5.43265	2.28047	4.44031	2.72851	2.63581	4.50485	4.13558	3.18419	3.57358	3.48298	1.46256	1.01925	4.7171	2.50992	3.04574	2.89788	3.40343	3.8242	1.4617	1.54194	1.62055	2.19339	1.50162	1.86394	1.28874	1.41523	1.98949	2.12304	2.3762	0.830638	1.11666	0.953556	1.68335	4.82133	1.08644	1.10469	1.18593	1.48059	1.06341	0.840383	0.770141	1.19431	1.83469	0.953808	0.983276
273	2.979	6.00061	2.97993	2.5645	5.38389	2.36471	4.41398	2.67351	2.62336	4.61393	4.16932	3.21511	3.45306	3.54896	1.45166	0.91603	5.00216	2.45605	3.07776	2.90521	3.23689	3.74664	1.4664	1.49517	1.54688	2.26823	1.4085	1.81062	1.16513	1.35118	2.00421	2.09163	2.45486	0.874672	1.20742	0.916045	1.76835	4.69656	1.22575	1.14431	1.28834	1.39877	1.13323	0.826332	0.774117	1.19489	1.89253	1.00767	1.05186
276	2.99406	6.4817	2.97994	2.58387	5.31926	2.35027	4.35667	2.56857	2.6516	4.49832	4.07288	3.14281	3.51908	3.6376	1.33507	0.920433	4.93168	2.79023	2.92412	2.99604	3.39393	3.84209	1.44384	1.59074	1.59519	1.78093	1.37273	1.53257	1.19381	1.45834	1.92012	2.06522	2.57097	0.932091	0.925427	0.9258	1.7961	4.80032	1.17028	1.22505	1.28438	1.37605	1.13901	0.811772	0.785052	1.25594	1.82964	0.980811	0.996265
279	3.0296	6.40024	2.99788	2.66558	5.29011	2.38145	4.08028	2.72115	2.6314	4.47538	4.17554	3.12606	3.75432	3.82144	1.29232	0.896703	4.80676	2.82103	3.0295	3.03781	3.2888	3.6734	1.40678	1.5863	1.72139	1.82651	1.44087	1.19436	1.25975	1.49645	2.00021	2.00606	2.45497	0.968583	1.14462	0.988932	1.79763	4.61828	1.01456	1.19071	1.3333	1.5059	1.01258	0.875575	0.867304	1.20081	1.74726	1.00802	1.07037
282	3.09143	6.44692	2.99415	2.74735	5.37902	2.38295	4.0817	2.75004	2.47194	4.59568	4.14208	3.04825	4.19013	3.73653	1.15907	1.01265	4.98592	2.85799	3.07446	2.98405	3.44881	3.84405	1.5203	1.62246	1.66558	2.04017	1.48029	1.21708	1.23055	1.65682	1.96228	1.98399	2.39052	0.935771	1.07291	0.954287	1.84515	4.65314	1.1861	1.14798	1.20879	1.40807	1.05904	0.859261	0.773313	1.19661	1.70947	0.988029	1.12033
285	2.95769	6.18135	2.96203	2.69843	5.41858	2.44888	4.08349	2.75716	2.28826	4.63193	4.20834	3.0961	4.25843	3.84893	1.16746	1.04391	4.98338	2.85356	3.0171	3.00642	3.36445	3.78556	1.47571	1.60343	1.60443	1.94333	1.45099	1.26296	1.24672	1.57488	1.96992	1.9801	2.28133	0.878319	1.06582	0.930722	1.93627	4.80767	0.993474	1.29551	1.21209	1.44233	1.095	0.86801	0.777417	1.09683	1.76157	1.03017	1.13747
288	2.94035	6.02435	2.91187	2.6651	5.24043	2.46998	4.05656	2.67664	2.23879	4.72117	4.11296	3.0733	4.40463	3.74546	1.17803	1.03458	5.12076	2.83365	3.02556	2.9833	3.40552	3.71706	1.48796	1.56906	1.72565	1.96958	1.39712	1.31585	1.29246	1.53638	1.79059	1.8829	2.41741	0.836408	1.11446	0.975826	1.91689	4.72133	1.10638	1.16162	1.24002	1.51171	1.11411	0.881622	0.7135	1.14356	1.68024	1.02265	1.03844
291	2.99025	6.08866	2.94831	2.68799	5.28754	2.41855	4.01745	2.71607	2.41396	4.73431	4.07704	3.12329	4.6096	3.74972	1.15662	1.04531	5.11962	2.91338	3.09627	2.99265	3.64259	3.77969	1.48284	1.53608	1.54124	1.97121	1.46031	1.59436	1.27243	1.55736	1.79294	1.89726	2.41367	0.849186	1.12232	0.884263	1.93645	4.88784	1.14404	1.15057	1.22998	1.50133	1.09255	0.848068	0.802011	1.16725	1.69573	0.99255	1.13464
294	3.07107	6.22069	2.95367	2.69933	5.03317	2.40466	4.08338	2.75498	2.5219	4.82361	4.03314	3.10752	4.62991	4.01961	1.14898	1.05458	5.19724	2.82351	3.10835	2.9577	3.64826	3.68074	1.36774	1.60325	1.621	1.94122	1.45035	1.54884	1.28934	1.55271	1.76139	1.80725	2.63641	0.840858	1.03916	0.908333	2.04905	4.52122	1.1679	1.14397	1.16502	1.5176	1.03437	0.987345	0.796123	1.12764	1.73868	0.996881	1.09693
297	3.18549	6.44011	2.96628	2.69809	5.01193	2.44536	4.2669	2.72469	2.78935	5.00066	4.06178	3.10911	4.56587	3.98667	1.16071	1.07258	5.54458	2.75446	3.25292	2.89924	3.70307	3.6799	1.39854	1.54581	1.63327	1.89314	1.54119	1.47351	1.22714	1.61759	1.7914	1.80308	2.35949	0.86157	1.13797	0.903707	2.11513	4.27972	1.16424	1.27447	1.1589	1.6289	0.998874	0.897008	0.857107	1.18467	1.84746	1.02274	1.15079
300	3.14135	6.34203	2.90467	2.75769	5.1819	2.36944	4.08041	2.72792	2.8484	5.02744	4.05136	3.03562	4.63605	4.07526	1.1091	0.946562	5.46606	2.95244	3.39721	2.75286	3.66981	3.63516	1.3988	1.59114	1.60533	1.82395	1.5397	1.5481	1.30207	1.61888	1.90823	1.67834	2.32843	0.841463	1.14026	1.0578	2.14306	4.28878	1.12547	1.09647	1.28636	1.47458	1.05538	0.868866	0.943471	1.2705	2.00351	1.00556	1.10519
303	3.1727	6.58446	2.95047	2.70515	5.16697	2.45481	3.89382	2.59682	3.00593	5.04844	4.05806	3.03534	4.53652	4.04891	1.1289	0.928074	5.60478	2.8168	3.35939	3.01198	3.72611	3.81686	1.40596	1.5987	1.77715	1.79586	1.48578	1.48438	1.2946	1.60287	1.96267	1.63755	2.78183	0.836331	1.16047	0.962887	2.38489	4.37123	1.23617	1.20327	1.27684	1.5441	1.09791	0.870544	0.989567	1.33731	2.06274	1.02238	1.14995
306	3.16335	6.50038	2.93225	2.63294	5.20501	2.44872	3.58588	2.53771	3.07605	4.97002	4.09393	3.04488	4.37043	4.05105	1.0462	1.05615	5.95963	2.88464	3.39074	3.03182	3.83999	3.85991	1.40102	1.60365	1.75554	1.89002	1.58096	1.54117	1.31819	1.51213	2.04149	1.56207	2.55614	0.939911	1.05214	0.949042	2.36767	4.65279	0.989862	1.17709	1.26388	1.53551	1.15626	0.866861	0.991795	1.3254	1.91969	0.946993	1.14021
309	3.0962	6.26652	2.93432	2.61997	5.2828	2.44235	3.68003	2.56312	3.18498	5.04483	4.1605	2.92978	4.44053	4.23189	1.01108	1.07929	5.7428	2.81137	3.38472	3.1674	3.87408	3.91115	1.39307	1.60266	1.99445	1.8841	1.62403	1.56178	1.28476	1.42661	2.06198	1.45489	2.53624	0.938521	1.11324	1.1196	2.31023	4.22447	1.06354	1.19237	1.22784	1.47939	1.29092	0.884367	0.990331	1.43489	1.88768	0.992876	1.18441
312	3.32957	6.28579	2.96042	2.6278	5.5751	2.43666	3.96656	2.4855	3.03524	5.12562	4.18445	3.00604	4.42769	4.14923	0.991274	1.20187	5.98106	2.86515	3.47841	3.19684	3.83191	3.76678	1.52822	1.57355	1.90007	1.99635	1.54329	1.59998	1.28354	1.41455	2.15333	1.38268	2.65694	0.798784	1.14919	1.04176	2.08545	4.25413	1.17351	1.2315	1.19542	1.56785	1.23546	0.831192	1.03819	1.51978	1.9271	1.07925	1.11963
315	3.19375	6.0733	2.91776	2.67285	5.40257	2.47119	4.19934	2.60853	2.81752	5.40052	4.24553	3.05114	4.47075	4.20303	1.03761	1.15993	6.16775	2.8273	3.36006	3.12517	3.72604	3.90673	1.44606	1.60213	1.72556	2.01562	1.43966	1.53007	1.32098	1.38658	2.23475	1.29242	2.63761	0.875731	1.07499	1.14375	2.15482	4.01946	1.25058	1.23407	1.26348	1.50862	1.11165	0.933022	1.11882	1.45131	1.63715	1.00835	1.17245
318	3.31962	5.92399	2.90099	2.68265	5.4401	2.32325	4.11297	2.60516	2.90434	5.44909	4.11846	2.99796	4.57381	4.24939	1.07911	1.4103	5.76791	2.67822	3.38646	3.11098	3.64445	3.69989	1.41933	1.61765	1.86815	2.0835	1.42272	1.60355	1.26628	1.31147	2.01031	1.30203	2.70371	0.899966	1.29525	1.08341	2.14446	3.95727	1.21474	1.20786	1.21441	1.66885	1.28172	0.928186	1.06801	1.59128	1.7504	1.01711	1.29118
321	3.50667	6.43591	2.92024	2.62555	5.45057	2.24055	3.94875	2.50672	2.80251	5.24434	4.16057	3.04218	4.58132	4.1541	1.11865	1.47654	5.93116	2.6852	3.49747	3.11639	3.58668	3.7018	1.36371	1.62426	2.14763	2.11095	1.41456	1.32546	1.24688	1.34331	2.06245	1.21522	2.67886	0.860037	1.07817	1.20193	2.10127	3.92861	1.22437	1.19565	1.19448	1.50034	1.18627	0.886719	0.982394	1.55955	1.65847	0.930577	1.33525
324	3.50002	5.97845	2.97951	2.65915	5.47121	2.10123	4.06549	2.49853	2.91229	5.19198	4.13542	2.99624	4.71111	4.06172	1.06137	1.50476	5.6457	2.71925	3.57818	3.09971	3.50452	3.76533	1.36574	1.58787	2.01277	1.8813	1.53127	1.50588	1.18249	1.34749	2.07292	1.17429	2.80065	0.920724	1.06551	1.18612	2.11491	3.60027	1.22935	1.14218	1.17405	1.59973	1.09647	0.881402	0.938203	1.56954	1.72226	1.00483	1.25246
327	3.45941	6.14735	2.89783	2.67756	5.45674	2.10079	4.0278	2.50664	2.90752	5.4359	4.16422	2.86543	4.71198	4.10888	1.00615	1.51925	5.73782	2.72414	3.2119	3.06066	3.37775	3.69428	1.35117	1.60565	2.1429	1.70346	1.48466	1.52584	1.27362	1.30244	2.0858	1.15619	2.90644	0.87838	1.00755	1.16201	2.10878	3.51638	1.29359	1.11949	1.25306	1.40597	1.15371	0.988243	1.01401	1.43647	1.75453	1.10314	1.4693
330	3.35264	5.82345	2.98127	2.66691	5.27538	2.11036	3.89846	2.50603	2.90419	5.38438	4.1033	3.02803	4.64926	3.92391	1.00109	1.53991	5.45294	2.68224	3.34003	3.08582	3.46487	3.62355	1.40613	1.60967	2.25539	1.5836	1.4217	1.61612	1.22293	1.34168	2.05198	1.12254	2.9413	0.907602	1.04637	1.34092	2.16093	3.37942	1.38346	1.16793	1.29096	1.68903	1.17276	1.01328	1.02127	1.38324	1.78444	1.04487	1.32626
333	3.5035	5.78288	3.01648	2.64457	5.24743	2.19814	3.94304	2.44982	2.89936	5.54237	4.00837	2.97686	4.71818	3.9524	1.0077	1.6466	5.76402	2.62966	3.36574	3.12381	3.4823	3.81787	1.53542	1.5907	2.24508	1.59624	1.42705	1.59477	1.18721	1.36494	2.06065	1.13765	2.79679	0.939322	1.06447	1.26827	2.082	3.21441	1.3713	1.23852	1.2706	1.48153	1.22865	1.0675	0.997483	1.27063	1.64204	1.03806	1.21016
336	3.44218	5.9598	3.01533	2.69438	5.4341	2.17216	3.79836	2.42289	2.89259	5.78146	3.98272	2.88834	4.81844	3.88883	0.986387	1.69625	5.71547	2.48611	3.51694	3.08491	3.59156	3.64875	1.52807	1.56846	2.25727	1.57421	1.44714	1.65813	1.23874	1.29469	2.01145	0.948401	2.90821	0.962825	1.07989	1.20689	2.09579	3.32849	1.4036	1.35095	1.29528	1.60777	1.14362	1.09284	1.05712	1.23048	1.75677	1.06653	1.32811
339	3.48389	5.75926	2.99208	2.66287	5.21622	2.21588	3.75465	2.31107	3.02522	5.61468	4.03494	2.87948	4.61971	3.92481	0.999326	1.69269	5.86109	2.63209	3.53372	3.18801	3.65928	3.75147	1.53051	1.5574	2.246	1.69851	1.44753	1.77913	1.24831	1.31751	1.96603	0.97845	2.95433	0.957172	1.1418	1.16913	2.08468	3.45827	1.21402	1.66208	1.29456	1.46525	1.17234	1.18013	1.10566	1.42205	1.63256	1.09496	1.36881
342	3.51208	5.40214	2.97947	2.56123	5.06008	2.22185	3.73234	2.25608	3.17823	5.81918	3.94947	2.87413	4.70624	4.00888	1.01238	1.8261	6.05913	2.55922	3.47644	3.16065	3.77724	3.84074	1.49693	1.55881	2.1098	1.72196	1.45758	1.34018	1.22055	1.34321	1.94001	0.978306	3.10983	1.05559	1.11477	1.21233	2.19213	3.38689	1.24435	1.07195	1.26667	1.6162	1.22836	1.10742	1.00426	1.28514	1.83593	1.09021	1.30246
345	3.54264	5.23377	2.98689	2.61702	5.32565	2.1892	3.66244	2.31896	3.13799	5.92157	3.94457	2.9817	4.8288	4.20451	1.04621	2.08498	6.17548	2.52943	3.4521	3.13874	3.74318	3.6419	1.31565	1.59567	2.05649	1.78432	1.45101	1.35477	1.25463	1.34116	2.07219	0.930024	3.3733	0.98532	1.06858	0.999844	1.8831	3.29502	1.2592	1.24802	1.18995	1.54017	1.20572	0.986169	1.03599	1.29853	1.73509	1.01917	1.20132
348	3.72549	5.26295	3.10363	2.63294	5.24175	2.21223	3.75613	2.27843	3.10073	5.9125	4.09577	2.93924	4.91297	4.10369	1.05299	2.08455	6.11102	2.57897	3.47643	3.10212	3.53728	3.46848	1.28898	1.49635	2.05872	1.77544	1.36279	1.25759	1.31642	1.28576	2.06032	0.892197	2.98798	0.915767	1.05047	1.16684	1.91031	3.47397	1.35109	1.27648	1.13491	1.57589	1.2894	1.05098	1.05955	1.30996	1.94001	1.05338	1.27017
351	3.75253	5.02327	3.07957	2.58512	5.25489	2.31527	3.74506	2.28369	3.35017	6.01138	4.10691	2.89088	4.81552	4.10843	1.16009	2.10389	5.8084	2.50232	3.55031	3.08025	3.90282	3.65281	1.25711	1.60969	2.15374	1.82387	1.39683	1.15906	1.25049	1.29255	2.11618	0.868929	2.92178	1.04977	1.12179	1.1436	1.95875	3.62102	1.17047	1.39245	1.19927	1.52095	1.16212	1.05643	1.13366	1.26911	1.79403	1.08388	1.17211
354	3.78374	5.1466	3.08325	2.59302	5.14873	2.26271	3.71353	2.13801	3.33238	5.85443	4.12348	2.8202	4.89791	3.99989	1.17687	2.14491	6.39921	2.5152	3.33918	2.92749	3.82083	3.77426	1.26179	1.62729	2.11487	1.6734	1.35569	1.21377	1.28765	1.38294	2.06827	0.78865	2.9892	1.03914	1.05728	1.20214	1.94515	3.5682	1.18096	1.2731	1.20774	1.67629	1.16046	1.1676	1.08702	1.27964	1.89481	1.05263	1.04634
357	3.70944	5.01086	3.03749	2.55875	5.38169	2.231	3.7662	2.20687	3.29038	5.95569	4.21712	2.81869	4.79337	3.77158	1.15868	2.17482	6.13059	2.4655	3.45757	2.80003	3.87844	3.77219	1.24239	1.63039	2.21144	1.71894	1.38129	1.06598	1.29916	1.40941	2.14751	0.779438	2.92774	0.987564	1.19259	1.06747	1.95599	3.50043	1.3113	1.43405	1.24842	1.50233	1.15287	1.15323	1.13087	1.22862	1.86747	1.00916	1.1065
360	3.98987	4.89203	3.05525	2.54246	5.25769	2.25442	3.74007	2.18734	3.24251	6.05266	4.18435	2.83865	4.95642	3.83452	1.15337	2.06386	6.25425	2.49434	3.27173	2.73659	3.91061	3.56135	1.2137	1.56585	2.03293	1.67326	1.45231	1.10144	1.25977	1.40827	2.15111	0.755759	3.04688	1.00032	1.1401	1.23014	2.02845	3.54467	1.08976	1.43898	1.22466	1.79959	1.15205	1.14138	1.05449	1.23578	1.96917	1.05031	1.06686
363	4.08298	4.47933	3.06374	2.53143	5.16112	2.2175	3.90822	2.10814	3.30572	5.97786	4.23015	2.89085	4.78399	3.96527	1.24728	2.11281	5.86725	2.49039	3.26792	2.74964	3.95133	3.47877	1.23316	1.54298	1.78923	1.82825	1.42198	1.15106	1.30238	1.39387	2.20558	0.806642	3.19736	0.962715	1.11442	1.15901	1.96048	3.55713	1.05132	1.17406	1.26989	1.77384	1.14919	1.07768	1.12451	1.25008	1.9033	1.08553	1.09906
366	4.14104	4.41772	2.91595	2.54054	5.05733	2.2191	4.07681	1.95476	3.23839	5.56082	4.04648	2.76692	4.89049	3.93643	1.21704	2.15131	5.9763	2.39588	3.18735	2.76015	4.00196	3.41116	1.22627	1.56251	1.86801	1.81725	1.37759	1.1365	1.26741	1.34537	2.24376	0.913477	3.29294	0.938078	1.27762	1.25883	2.00163	3.37504	0.981848	1.15991	1.16659	1.98534	1.16595	1.13889	1.08808	1.19979	2.04162	1.0933	1.09916
369	4.2059	4.19331	2.86976	2.539	5.07194	2.11061	4.04813	1.91461	3.25396	5.43374	3.95856	2.69837	4.8677	3.85489	1.26492	2.27184	5.78215	2.48488	3.11129	2.70464	4.00213	3.45869	1.28276	1.63913	1.96577	1.80283	1.41341	1.09078	1.31493	1.34888	2.29634	0.83887	3.53098	0.931571	1.16406	1.22654	2.11772	3.2395	1.17386	1.17479	1.23824	1.8569	1.12679	1.32177	1.05104	1.16771	1.8536	1.09478	1.16239
372	3.97209	3.94863	2.93522	2.46567	5.16632	2.09892	4.07816	1.89919	3.13682	5.64184	4.04348	2.6132	4.88372	3.95233	1.39828	2.37604	5.50551	2.47644	3.0999	2.71996	4.11095	3.53995	1.27674	1.5691	1.96685	1.72266	1.40468	1.00675	1.27731	1.38375	2.12658	0.851321	3.40583	0.972275	1.09171	1.17912	2.01977	3.40755	1.1182	1.09319	1.37452	1.95712	1.13128	1.28629	0.903219	1.10671	2.04603	1.07023	1.15239
375	3.94108	3.90189	3.0117	2.44399	5.07847	2.07867	4.21008	1.89146	3.10728	5.49392	4.07141	2.58784	5.06381	3.997	1.44871	2.43881	5.64564	2.4189	3.29362	2.85165	4.01314	3.28833	0.973576	1.62024	1.9903	1.56328	1.45561	1.02357	1.29834	1.62971	2.1562	0.867072	3.53065	0.925086	1.09441	1.24214	2.16553	3.5939	1.12021	1.17165	1.2669	1.69194	1.04103	1.62931	0.898727	1.18546	1.89513	1.01676	1.20679
378	3.87949	3.91731	3.01118	2.40907	5.14988	2.00428	4.30732	1.86729	3.16883	5.60215	4.04583	2.5869	4.88737	3.95717	1.42933	2.42518	6.01258	2.21333	3.42271	2.85093	3.91465	3.30706	0.949428	1.62648	1.95163	1.6185	1.45689	0.985414	1.18126	1.61573	2.24491	0.842152	3.59144	1.02663	1.10342	1.20741	1.91854	3.49683	1.13843	1.15754	1.22746	1.75941	1.0898	1.41672	0.984274	1.22505	2.22772	1.00231	1.17564
381	3.76899	3.72077	3.04879	2.38575	4.91042	1.91598	4.38896	1.89302	3.30739	5.60399	3.97115	2.62079	4.94405	3.88515	1.44415	2.3941	5.96414	2.37423	3.44568	2.9884	3.94222	3.35192	0.92518	1.65236	1.85624	1.57895	1.50921	1.05667	1.22939	1.44045	2.36014	0.88424	3.70545	1.10017	1.05167	1.1937	1.71327	3.35984	1.07751	1.28314	1.28222	1.62723	1.0176	1.58834	1.14034	1.20789	1.94215	1.01146	1.18715
384	3.85114	3.64125	3.02861	2.33415	4.88983	1.96768	4.41163	2.01056	3.23237	5.53044	3.93037	2.6793	5.03067	4.01816	1.38184	2.33313	6.22039	2.33279	3.54749	2.99216	3.93437	3.45148	0.911191	1.60478	1.81465	1.47211	1.53872	1.25437	1.18936	1.42988	2.29366	0.838265	3.8706	0.993246	0.954111	1.21672	1.76607	3.33335	1.0832	1.42837	1.35875	1.67867	1.01702	1.35787	1.19715	1.20799	2.04059	1.0513	1.17881
387	3.74372	3.59869	3.03733	2.28221	4.74195	1.89357	4.20399	1.95062	3.23887	5.64106	3.98386	2.69619	5.12215	3.87228	1.47569	2.2343	5.89431	2.33402	3.23851	3.09326	3.88851	3.42972	0.868929	1.7274	1.9377	1.51585	1.57039	1.26141	1.15597	1.48678	2.24661	0.841802	3.86925	1.01474	1.08989	1.26344	1.91085	3.20403	1.18386	1.50156	1.31671	1.55842	1.0849	1.20958	1.05645	1.24986	1.91791	0.953934	1.33013
390	3.86731	3.43924	3.00434	2.24402	4.83036	1.93563	4.13348	1.98271	3.17589	5.7167	3.96623	2.74954	5.16903	3.97484	1.53321	2.20691	6.37548	2.3935	3.23111	3.1333	3.83299	3.45739	0.862703	1.64234	1.90748	1.64424	1.64126	1.26248	1.20805	1.4813	2.055	0.832156	3.76533	0.961112	1.29999	1.12459	1.92376	3.38368	1.12024	1.41318	1.16254	1.8048	1.10775	1.01959	1.05785	1.2078	2.10141	1.00533	1.36215
393	4.01366	3.3931	3.0144	2.19981	4.59226	1.81622	4.08718	1.99236	3.03533	5.81155	3.88341	2.77055	4.93731	3.94747	1.59034	2.12149	6.18617	2.4702	3.13874	3.11816	3.96072	3.58864	0.828641	1.65	2.01747	1.69294	1.62147	1.17669	1.24852	1.46186	2.18239	0.831548	3.87499	1.02564	1.19146	1.01284	1.87386	3.36291	1.2754	1.42649	1.18195	1.55447	1.09114	1.12021	0.979966	1.42445	1.91303	0.959296	1.18426
396	3.88328	3.57257	3.04746	2.17275	4.54296	1.83765	4.13462	2.02881	3.06388	5.72051	3.87858	2.74788	4.97271	3.96028	1.68668	2.23168	6.35181	2.29832	3.25857	3.09449	4.09874	3.38291	0.813761	1.59954	1.87768	1.60483	1.47762	1.19424	1.17714	1.49758	2.14748	0.812509	3.73775	1.01093	1.10637	1.13177	1.79661	3.30071	1.33302	1.50036	1.21223	1.92789	1.08627	1.01913	1.05228	1.34565	2.08949	1.01792	1.3176
399	3.72487	3.39015	3.03529	2.15679	4.31941	1.7281	4.04295	2.10716	3.14496	5.76196	3.84082	2.75889	5.1367	3.83722	1.59438	2.31231	6.71232	2.27654	3.19124	3.04382	3.8845	3.41591	0.823638	1.63686	1.78157	1.81498	1.51078	1.16936	1.33784	1.58784	2.04914	0.857992	3.8452	1.02983	1.18926	1.0563	1.92806	3.45664	1.2763	1.58202	1.21919	1.55317	1.05398	1.06657	1.03664	1.41595	1.79311	0.965611	1.32143
402	3.8754	3.34869	3.12987	2.10002	4.40194	1.71599	4.16898	2.11188	3.06475	5.79828	3.82345	2.86031	5.19547	3.91931	1.62869	2.31148	6.31212	2.36593	3.32624	3.02277	3.97451	3.5123	0.811158	1.67037	1.74072	1.77099	1.50317	1.13145	1.25881	1.62138	2.00547	0.755785	3.94186	1.02563	1.28048	1.06429	1.96043	3.59751	1.17954	1.48938	1.20314	1.8307	1.05901	1.05968	0.95121	1.32655	2.06302	0.954668	1.30106
405	3.87625	3.38406	3.11467	2.07418	4.21759	1.72474	4.25048	2.07059	3.13571	5.73123	3.78339	2.81968	5.3759	3.8936	1.72821	2.31487	6.0838	2.28814	3.38182	3.03236	4.06372	3.46561	0.817883	1.63815	1.69229	1.8213	1.55637	1.16316	1.18698	1.65214	1.8568	0.750947	4.00763	1.07247	1.07961	1.11066	2.00387	3.51172	1.16434	1.61114	1.21778	1.68823	1.08568	1.1111	1.05573	1.35391	1.76788	1.00136	1.36091
408	3.87981	3.08442	3.1025	2.07024	4.08932	1.63132	4.39446	2.21033	3.1131	5.94017	3.84071	2.82336	5.30397	3.93533	1.8767	2.20818	6.09502	2.23778	3.31626	3.04618	3.95519	3.44412	0.788173	1.65585	1.61449	1.79771	1.53864	1.08093	1.30016	1.72484	2.11527	0.647094	4.0941	1.09755	1.04422	1.04291	1.88246	3.56996	0.999277	1.6037	1.23247	1.75824	1.12883	1.0079	1.00913	1.42898	1.80688	0.97589	1.42478
411	3.89245	3.00718	3.1851	1.97204	3.89338	1.63574	4.29628	2.12639	2.86807	5.70268	3.69974	2.77759	5.29965	3.79196	1.82858	2.25714	6.31257	2.18412	3.32206	3.06965	3.88471	3.56038	0.795801	1.69531	1.60025	1.8831	1.4328	1.13316	1.3262	1.6916	2.12485	0.673119	4.07988	1.17134	1.0225	1.08071	1.75958	3.59037	1.25249	1.72276	1.24646	1.71109	1.16088	1.03175	1.05528	1.45002	1.58441	1.00821	1.34349
414	3.66927	3.14833	3.17887	1.87681	3.87344	1.58663	4.24579	2.18654	2.99688	5.9156	3.58323	2.84361	5.19399	3.65972	1.85147	2.27509	6.51141	2.18093	3.45144	3.01688	4.09641	3.67902	0.777438	1.69712	1.56192	1.77504	1.4583	1.20975	1.27449	1.63801	2.15495	0.628586	3.76119	1.29378	1.15058	0.988338	1.76863	3.57925	1.24453	1.84786	1.28166	1.78056	1.08097	0.954702	1.07577	1.5666	1.8276	1.05307	1.32152
417	3.74605	3.21844	3.27859	1.84885	3.69216	1.67083	4.35429	2.1715	3.14954	5.8319	3.62475	2.81045	5.114	3.68297	1.94729	2.24659	6.47911	2.05561	3.3106	2.9385	4.04009	3.56531	0.746192	1.68634	1.67366	1.60257	1.48733	1.10761	1.28435	1.6004	2.18573	0.643103	3.88433	1.19323	1.2421	1.05122	1.8334	3.64311	1.29669	1.66558	1.16314	1.72281	1.04914	0.937393	1.10663	1.53654	1.63906	1.08661	1.33021
420	3.76418	3.21189	3.15218	1.84167	4.12902	1.57392	4.39374	2.22315	3.03742	5.79818	3.46559	2.63138	5.08941	3.55814	1.9366	2.2827	6.26973	2.08859	3.39699	2.86795	3.99751	3.44208	0.766772	1.69862	1.55474	1.56734	1.5093	1.02291	1.4056	1.64413	2.18475	0.646407	3.96125	1.18945	1.06173	1.02336	1.8225	3.66253	1.23771	1.48554	1.13026	1.79796	1.07746	0.939845	1.09889	1.36588	1.76709	0.950823	1.29733
423	3.6663	3.16179	3.13411	1.75821	4.1656	1.58548	4.45957	2.29407	3.09293	6.02554	3.42322	2.57765	5.01539	3.60964	2.05597	2.31206	6.28046	2.11351	3.37683	2.88279	4.02046	3.60561	0.773211	1.75048	1.71139	1.55117	1.5668	1.1341	1.39102	1.51585	2.16152	0.666073	4.06997	1.22938	1.36752	1.15413	1.90823	3.71252	1.08824	1.53155	1.05084	1.71173	1.1523	0.907496	1.01122	1.32776	1.53252	0.895413	1.27196
426	3.62434	3.24487	3.19922	1.66834	4.22156	1.63919	4.36974	2.2646	3.17259	6.03093	3.40083	2.54756	5.0152	3.56129	2.00666	2.27687	5.84691	2.171	3.38169	2.94287	4.07083	3.52436	0.745631	1.69114	1.7111	1.61887	1.55695	1.03387	1.37268	1.49276	2.14375	0.619175	3.95673	1.17034	1.40202	1.07373	1.84269	3.91417	1.32689	1.63291	1.18318	1.87542	1.1615	0.919703	1.02769	1.21174	1.83936	0.95801	1.46767
429	3.55419	3.02604	3.2535	1.6484	4.19598	1.72587	4.25476	2.32561	3.18143	5.87806	3.47063	2.55997	5.12847	3.34573	2.01344	2.20709	6.27815	2.20118	3.33981	2.77017	4.1315	3.67343	0.767688	1.708	1.70186	1.62896	1.56843	1.02525	1.42857	1.58499	2.08688	0.685238	4.16144	1.1148	1.13397	1.05573	1.81202	3.66177	1.12799	1.68136	1.1975	1.75379	1.15341	1.06285	1.0753	1.37523	1.72873	0.940387	1.35661
432	3.40005	2.87729	3.26567	1.63715	4.09734	1.73802	4.27442	2.36907	3.18045	5.79505	3.45886	2.60415	4.98252	3.38014	2.06152	2.15495	5.93107	2.15267	3.40235	2.8431	4.14056	3.61264	0.757308	1.74156	1.75701	1.66536	1.6454	1.02411	1.43364	1.58726	2.08878	0.613751	4.17478	1.18906	1.02735	0.988972	1.88721	3.86833	1.13766	1.51347	1.23066	1.89433	1.14869	0.995023	0.976076	1.28048	1.97968	1.02354	1.55056
435	3.32115	2.89089	3.3018	1.59008	4.24177	1.68621	4.22913	2.44345	3.33547	5.67712	3.44091	2.46277	4.97907	3.29708	2.07022	2.05637	6.12641	2.13566	3.41385	2.91211	4.13781	3.82886	0.782155	1.78704	1.74191	1.71265	1.56467	0.987779	1.37011	1.59841	2.16921	0.622083	4.00521	1.18473	1.20421	1.15458	1.81031	3.90573	1.16139	1.50912	1.32188	1.87422	1.20809	1.04493	1.06144	1.22688	1.76539	1.04106	1.42022
438	3.39221	2.79187	3.33891	1.56157	4.24616	1.67439	4.24343	2.59414	3.35799	5.71309	3.48712	2.40763	4.97194	3.38324	2.03683	2.00852	5.99851	2.07859	3.31604	2.82085	4.01381	3.64907	0.766274	1.80773	1.7442	1.57413	1.56279	0.96564	1.33829	1.61997	2.19124	0.559693	4.20157	1.26721	1.19157	1.09478	2.08565	4.03282	1.0431	1.4667	1.16979	2.04352	1.22599	1.13612	1.08937	1.39595	1.90982	1.03672	1.53932
441	3.43437	2.79803	3.14941	1.55065	4.1476	1.63924	4.22194	2.50254	3.38685	5.85358	3.48603	2.24148	4.92639	3.23534	2.09038	2.07698	5.86397	1.97705	3.39759	2.8337	4.09697	3.836	0.743042	1.76547	1.68084	1.56576	1.498	1.06788	1.36817	1.5469	2.24982	0.607697	4.14791	1.09499	1.12065	1.08364	1.97223	4.08562	0.947072	1.76498	1.1616	1.9838	1.1734	1.08348	1.27113	1.28932	1.77297	0.927273	1.53656
444	3.43986	2.79581	3.05915	1.54669	4.0773	1.56197	4.27043	2.51375	3.43287	5.54992	3.51552	2.27678	4.90375	3.15431	2.13235	2.02347	6.08525	2.02393	3.5217	2.68242	3.98766	3.83256	0.744602	1.75381	1.56955	1.5198	1.5174	0.956654	1.43111	1.48016	2.32344	0.61546	4.06591	1.14569	0.960286	1.11407	2.03717	4.11776	1.19321	2.09767	1.18	2.34241	1.32103	1.01808	1.17355	1.18403	1.87848	1.0573	1.55551
447	3.44082	2.6978	3.025	1.47203	3.97022	1.59564	4.3081	2.68007	3.27568	5.67032	3.5162	2.32891	4.87193	3.21184	2.12625	1.95136	6.08649	2.00514	3.49153	2.67836	4.23983	3.84367	0.783275	1.78608	1.59415	1.67497	1.47199	1.09729	1.45029	1.43788	2.24121	0.608294	4.03571	1.11618	1.04955	1.06416	2.0288	4.31765	1.33606	1.81551	1.29487	2.05487	1.16597	1.05733	1.0691	1.33099	1.68003	1.04374	1.65462
450	3.31662	2.67874	3.05815	1.43927	3.87588	1.54617	4.34287	2.56007	3.216	5.34788	3.59513	2.31412	4.83615	3.25311	2.22575	1.93495	6.23164	1.92146	3.5163	2.767	4.38868	3.84951	0.791627	1.75673	1.53631	1.63167	1.36886	0.89044	1.43683	1.51435	2.3318	0.646015	4.1541	1.17535	1.11082	1.05904	1.93341	4.06964	1.16404	1.62464	1.17588	2.31936	1.28042	0.981419	1.0027	1.2522	1.72309	1.0602	1.49183
453	3.41963	2.66717	3.0473	1.44182	3.83969	1.57315	4.22215	2.63675	3.27971	5.18229	3.60917	2.24712	4.85944	3.16987	2.22722	2.10416	6.24861	1.90275	3.49493	2.6434	4.26303	3.76615	0.762346	1.74713	1.51277	1.63942	1.39475	0.972987	1.49132	1.46987	2.25847	0.603228	3.96331	1.18624	1.39314	1.18469	1.93996	3.91864	1.18105	1.49109	1.11095	2.18297	1.17799	1.02661	1.06889	1.23294	1.65676	1.01305	1.53847
456	3.4619	2.62476	3.08775	1.41851	3.73882	1.6423	4.07114	2.74914	3.32293	5.38016	3.62713	2.15234	4.92633	3.21677	2.24775	1.96288	5.77191	1.81667	3.58635	2.68178	4.26573	3.87986	0.732824	1.75729	1.50741	1.53931	1.40058	0.927934	1.52419	1.55972	2.28382	0.643169	4.25145	1.08367	1.24987	1.14833	1.98206	4.05715	1.3442	1.37442	1.25055	2.39458	1.27772	1.08331	1.10253	1.34017	2.05882	1.09314	1.51702
459	3.33794	2.62554	3.07744	1.40047	3.73375	1.71215	4.04903	2.74378	3.34598	5.24826	3.5888	2.08008	4.94294	3.15189	2.28189	1.97454	6.57351	1.76875	3.76571	2.58204	4.29087	3.73564	0.742203	1.74022	1.61516	1.61175	1.38927	0.864827	1.44491	1.59422	2.24951	0.602744	4.20626	1.04684	1.10074	1.04514	1.97427	4.08165	1.2528	1.36462	1.1676	1.94737	1.22254	1.18962	1.11054	1.32628	1.93862	1.11067	1.47548
462	3.21586	2.67298	3.0699	1.36901	3.60041	1.80045	3.96104	2.78326	3.43876	5.13825	3.54771	2.06911	4.8685	3.11532	2.3258	1.92447	6.16843	1.84638	3.741	2.55579	4.38181	3.7832	0.782152	1.85628	1.62533	1.56999	1.40372	0.972963	1.55323	1.52973	2.15199	0.599244	4.31095	1.09893	1.28647	1.07264	2.0695	3.83937	1.17151	1.18122	1.07436	1.95145	1.36155	1.23508	1.07781	1.3127	2.43175	1.10483	1.38945
465	3.03009	2.70335	2.93125	1.37179	3.56963	1.67987	3.87415	2.80902	3.42949	5.38884	3.56769	1.98392	4.78183	2.95846	2.31621	1.67726	5.92002	1.78315	3.78029	2.51161	4.38005	3.7212	0.762511	1.83439	1.68633	1.56302	1.39581	0.982311	1.50115	1.48246	2.24552	0.624664	4.36068	1.14495	1.19651	1.14534	2.01461	3.87765	1.10546	1.24891	1.10465	1.97916	1.231	1.29529	1.18228	1.38864	2.35379	1.00687	1.44728
468	2.99547	2.68225	2.89553	1.38815	3.37233	1.71606	3.71485	2.7832	3.54789	6.03678	3.51438	1.91386	5.06894	3.06195	2.29117	1.69845	5.96304	1.69745	3.82693	2.47418	4.4186	3.81524	0.807819	1.88243	1.66735	1.64446	1.38928	0.958024	1.49849	1.56723	2.25345	0.653604	4.48483	1.07079	1.06198	1.06266	2.04577	3.77958	1.18114	1.23606	1.03963	2.0239	1.27737	1.31503	1.02435	1.40044	2.41893	1.05949	1.41559
471	3.10874	2.51783	2.96846	1.41986	3.36192	1.66467	3.687	2.74735	3.6577	6.03405	3.5982	1.86527	5.11048	3.08913	2.33507	1.84177	6.08577	1.79159	3.9426	2.52874	4.4556	3.80769	0.803604	1.93175	1.69085	1.61875	1.4527	1.03862	1.47327	1.54307	2.43554	0.575105	4.67567	1.02524	1.04874	1.1372	1.93439	3.74677	1.21584	1.43615	1.05909	1.98652	1.16908	1.21237	1.12373	1.72947	2.14878	0.988857	1.32048
474	2.97365	2.52189	3.0826	1.41478	3.27819	1.6965	3.72919	2.69772	3.67899	6.03254	3.52563	1.77631	5.27838	2.97461	2.28752	1.81063	5.87482	1.71865	3.86303	2.59241	4.34603	3.79145	0.816818	1.89019	1.56435	1.60686	1.47846	1.03108	1.49648	1.4757	2.38638	0.58544	4.7129	1.09376	1.16453	1.00111	2.09896	3.61071	1.39506	1.26076	1.0896	2.10232	1.37236	1.21976	1.10604	1.48829	2.25651	1.12705	1.35095
477	3.03324	2.6796	3.11644	1.37022	3.16973	1.70656	3.75471	2.55941	3.62631	5.85208	3.62939	1.78769	5.22468	2.90373	2.35057	1.84052	6.32489	1.82467	3.84421	2.47469	4.5168	3.85385	0.82749	1.84257	1.57235	1.69543	1.41045	1.01665	1.46894	1.39359	2.44394	0.590178	4.7281	1.07557	1.1532	1.08848	2.02496	3.90444	0.98412	1.50684	1.11632	1.86702	1.15157	1.21382	1.18481	1.7125	2.0057	1.05127	1.35383
480	2.9952	2.42837	3.20933	1.42214	2.95009	1.66447	3.79222	2.48996	3.68839	5.79278	3.63181	1.68545	5.2111	2.90362	2.39559	1.95408	6.32455	1.90081	3.99333	2.39452	4.62784	4.04303	0.820581	1.97311	1.62607	1.6943	1.4615	1.01907	1.48496	1.34542	2.50583	0.549319	5.02635	1.07882	1.14521	1.07643	2.22549	3.68065	1.10929	1.37994	1.06546	1.91354	1.30004	1.24629	1.06255	1.33539	1.88605	1.08711	1.45838
[truncated: 24 more columns]

## Sheet: S3C
Pulse Scenario	Cell Number	TNF (ng/mL)	AUC nuclear RelA (fold*min)
Cont.	1	1	262.582
Cont.	2	1	574.372
Cont.	3	1	283.973
Cont.	4	1	174.11
Cont.	5	1	527.76
Cont.	6	1	208.016
Cont.	7	1	473.122
Cont.	8	1	240.673
Cont.	9	1	254.023
Cont.	10	1	510.682
Cont.	11	1	385.102
Cont.	12	1	298.996
Cont.	13	1	487.693
Cont.	14	1	398.989
Cont.	15	1	153.47
Cont.	16	1	140.487
Cont.	17	1	623.75
Cont.	18	1	212.751
Cont.	19	1	293.448
Cont.	20	1	297.179
Cont.	21	1	384.046
Cont.	22	1	411.712
Cont.	23	1	65.8204
Cont.	24	1	110.035
Cont.	25	1	107.594
1X6 min	1	1	153.724
1X6 min	2	1	56.2838
1X6 min	3	1	111.662
1X6 min	4	1	40.0431
1X6 min	5	1	68.3585
1X6 min	6	1	139.754
1X6 min	7	1	157.934
1X6 min	8	1	269.909
1X6 min	9	1	8.85118
1X6 min	10	1	31.3141
1X6 min	11	1	35.6989
1X6 min	12	1	132.931
1X6 min	13	1	545.715
1X6 min	14	1	53.7477
1X6 min	15	1	55.089
1X6 min	16	1	39.9967
1X6 min	17	1	75.4278
1X6 min	18	1	35.5576
1X6 min	19	1	40.6202
1X6 min	20	1	22.075
1X6 min	21	1	45.7877
1X6 min	22	1	105.702
1X6 min	23	1	22.1661
1X6 min	24	1	61.8915
1X6 min	25	1	24.161
1X6 min	26	1	109.538
1X6 min	27	1	8.19076
1X6 min	28	1	12.8078
1X6 min	29	1	18.58
2X3 min gap 9 min	1	1	244.297
2X3 min gap 9 min	2	1	276.732
2X3 min gap 9 min	3	1	120.746
2X3 min gap 9 min	4	1	1056.16
2X3 min gap 9 min	5	1	191.414
2X3 min gap 9 min	6	1	188.568
2X3 min gap 9 min	7	1	71.7153
2X3 min gap 9 min	8	1	331.57
2X3 min gap 9 min	9	1	157.754
2X3 min gap 9 min	10	1	167.858
2X3 min gap 9 min	11	1	391.534
2X3 min gap 9 min	12	1	515.862
2X3 min gap 9 min	13	1	451.071
2X3 min gap 9 min	14	1	134.611
2X3 min gap 9 min	15	1	114.026
2X3 min gap 9 min	16	1	200.584
2X3 min gap 9 min	17	1	131.999
2X3 min gap 9 min	18	1	55.529
2X3 min gap 9 min	19	1	44.927
2X3 min gap 12 min	1	1	76.0794
2X3 min gap 12 min	2	1	72.8692
2X3 min gap 12 min	3	1	130.791
2X3 min gap 12 min	4	1	77.9426
2X3 min gap 12 min	5	1	112.705
2X3 min gap 12 min	6	1	45.7156
2X3 min gap 12 min	7	1	52.6421
2X3 min gap 12 min	8	1	336.353
2X3 min gap 12 min	9	1	69.1384
2X3 min gap 12 min	10	1	232.865
2X3 min gap 12 min	11	1	164.832
2X3 min gap 12 min	12	1	185.501
2X3 min gap 12 min	13	1	323.046
2X3 min gap 12 min	14	1	231.282
2X3 min gap 12 min	15	1	301.505
2X3 min gap 12 min	16	1	128.121
2X3 min gap 12 min	17	1	254.762
2X3 min gap 12 min	18	1	20.009
2X3 min gap 12 min	19	1	101.611
2X3 min gap 12 min	20	1	57.2175
2X3 min gap 12 min	21	1	0.308926
2X3 min gap 12 min	22	1	135.072
2X3 min gap 12 min	23	1	210.747
2X3 min gap 12 min	24	1	216.118
2X3 min gap 15 min	1	1	67.523
2X3 min gap 15 min	2	1	163.854
2X3 min gap 15 min	3	1	59.2774
2X3 min gap 15 min	4	1	178.063
2X3 min gap 15 min	5	1	365.657
2X3 min gap 15 min	6	1	162.78
2X3 min gap 15 min	7	1	87.6466
2X3 min gap 15 min	8	1	68.5523
2X3 min gap 15 min	9	1	43.4292
2X3 min gap 15 min	10	1	11.3948
2X3 min gap 15 min	11	1	146.898
2X3 min gap 15 min	12	1	167.36
2X3 min gap 15 min	13	1	74.248
2X3 min gap 15 min	14	1	61.983
2X3 min gap 15 min	15	1	131.039
2X3 min gap 15 min	16	1	134.913
2X3 min gap 15 min	17	1	143.311
2X3 min gap 15 min	18	1	34.5274
2X3 min gap 15 min	19	1	69.7674
2X3 min gap 15 min	20	1	100.375
2X3 min gap 18 min	1	1	139.99
2X3 min gap 18 min	2	1	191.084
2X3 min gap 18 min	3	1	227.948
2X3 min gap 18 min	4	1	267.353
2X3 min gap 18 min	5	1	30.9373
2X3 min gap 18 min	6	1	71.9631
2X3 min gap 18 min	7	1	176.75
2X3 min gap 18 min	8	1	186.875
2X3 min gap 18 min	9	1	64.0486
2X3 min gap 18 min	10	1	189.473
2X3 min gap 18 min	11	1	208.632
2X3 min gap 18 min	12	1	95.5813
2X3 min gap 18 min	13	1	93.9196
2X3 min gap 18 min	14	1	294.789
2X3 min gap 18 min	15	1	119.139
2X3 min gap 18 min	16	1	72.767
2X3 min gap 18 min	17	1	305.591
2X3 min gap 18 min	18	1	83.5088
2X3 min gap 18 min	19	1	169.799
2X3 min gap 18 min	20	1	139.517
2X3 min gap 18 min	21	1	106.489
2X3 min gap 18 min	22	1	183.921
2X3 min gap 18 min	23	1	43.5406
2X3 min gap 18 min	24	1	288.14
2X3 min gap 18 min	25	1	128.685
2X3 min gap 18 min	26	1	70.2353
2X3 min gap 18 min	27	1	220.568
2X3 min gap 18 min	28	1	78.6408
Cont.	1	0.5	213.842
Cont.	2	0.5	176.572
Cont.	3	0.5	215.568
Cont.	4	0.5	364.149
Cont.	5	0.5	128.059
Cont.	6	0.5	167.764
Cont.	7	0.5	101.203
Cont.	8	0.5	184.602
Cont.	9	0.5	121.487
Cont.	10	0.5	327.761
Cont.	11	0.5	135.477
Cont.	12	0.5	106.444
Cont.	13	0.5	199.565
Cont.	14	0.5	111.685
Cont.	15	0.5	192.529
Cont.	16	0.5	216.305
Cont.	17	0.5	129.922
Cont.	18	0.5	160.525
Cont.	19	0.5	47.1921
Cont.	20	0.5	114.719
Cont.	21	0.5	87.7111
Cont.	22	0.5	62.9736
Cont.	23	0.5	140.309
Cont.	24	0.5	104.411
Cont.	25	0.5	65.8333
Cont.	26	0.5	347.772
Cont.	27	0.5	235.681
1X4 min	1	0.5	88.439
1X4 min	2	0.5	37.2064
1X4 min	3	0.5	38.9721
1X4 min	4	0.5	79.4181
1X4 min	5	0.5	62.6666
1X4 min	6	0.5	41.8775
1X4 min	7	0.5	43.638
1X4 min	8	0.5	57.0218
1X4 min	9	0.5	61.2233
1X4 min	10	0.5	20.4018
1X4 min	11	0.5	74.8234
1X4 min	12	0.5	42.2376
1X4 min	13	0.5	45.8847
1X4 min	14	0.5	53.5674
1X4 min	15	0.5	67.0869
1X4 min	16	0.5	57.2074
1X4 min	17	0.5	47.1876
1X4 min	18	0.5	135.632
1X4 min	19	0.5	178.084
1X4 min	20	0.5	63.7023
1X4 min	21	0.5	28.2265
1X4 min	22	0.5	80.3161
1X4 min	23	0.5	125.348
1X4 min	24	0.5	60.1222
1X4 min	25	0.5	13.5189
1X4 min	26	0.5	64.719
1X4 min	27	0.5	70.1363
1X4 min	28	0.5	36.1604
1X4 min	29	0.5	81.9187
1X4 min	30	0.5	66.3524
1X4 min	31	0.5	94.2215
1X4 min	32	0.5	27.0271
1X4 min	33	0.5	48.8451
1X4 min	34	0.5	23.6511
1X4 min	35	0.5	71.5218
1X4 min	36	0.5	111.132
1X4 min	37	0.5	114.776
1X4 min	38	0.5	83.3234
2X2 min gap 8 min	1	0.5	6.82178
2X2 min gap 8 min	2	0.5	6.45656
2X2 min gap 8 min	3	0.5	14.6711
2X2 min gap 8 min	4	0.5	6.01674
2X2 min gap 8 min	5	0.5	32.8092
2X2 min gap 8 min	6	0.5	20.3744
2X2 min gap 8 min	7	0.5	68.7307
2X2 min gap 8 min	8	0.5	20.8389
2X2 min gap 8 min	9	0.5	20.4942
2X2 min gap 8 min	10	0.5	33.8175
2X2 min gap 8 min	11	0.5	29.666
2X2 min gap 8 min	12	0.5	58.3998
2X2 min gap 8 min	13	0.5	47.6621
2X2 min gap 8 min	14	0.5	46.0497
2X2 min gap 8 min	15	0.5	21.7941
2X2 min gap 8 min	16	0.5	15.5079
2X2 min gap 8 min	17	0.5	15.936
2X2 min gap 8 min	18	0.5	10.1446
2X2 min gap 8 min	19	0.5	46.4271
2X2 min gap 8 min	20	0.5	61.9477
2X2 min gap 8 min	21	0.5	22.0129
2X2 min gap 8 min	22	0.5	35.6668
2X2 min gap 8 min	23	0.5	20.8438
2X2 min gap 8 min	24	0.5	13.9516
2X2 min gap 8 min	25	0.5	8.08451
2X2 min gap 8 min	26	0.5	15.4189
2X2 min gap 8 min	27	0.5	8.22294
2X2 min gap 8 min	28	0.5	36.2356
2X2 min gap 8 min	29	0.5	9.87952
2X2 min gap 8 min	30	0.5	17.5055
2X2 min gap 8 min	31	0.5	36.3469
2X2 min gap 8 min	32	0.5	47.9536
2X2 min gap 8 min	33	0.5	34.4133
2X2 min gap 8 min	34	0.5	17.3029
2X2 min gap 8 min	35	0.5	34.0033
2X2 min gap 8 min	36	0.5	13.5406
2X2 min gap 8 min	37	0.5	17.923
2X2 min gap 8 min	38	0.5	6.11168
2X2 min gap 8 min	39	0.5	70.1451
2X2 min gap 8 min	40	0.5	40.106
2X2 min gap 8 min	41	0.5	11.2113
2X2 min gap 8 min	42	0.5	39.6955
2X2 min gap 8 min	43	0.5	46.2286
2X2 min gap 8 min	44	0.5	19.2131
2X2 min gap 8 min	45	0.5	3.08487
2X2 min gap 8 min	46	0.5	51.3897
2X2 min gap 8 min	47	0.5	71.8984
2X2 min gap 8 min	48	0.5	21.6587
2X2 min gap 8 min	49	0.5	99.8514
2X2 min gap 8 min	50	0.5	22.7038
2X2 min gap 8 min	51	0.5	14.6091
2X2 min gap 8 min	52	0.5	29.7953
2X2 min gap 8 min	53	0.5	13.0127
2X2 min gap 13 min	1	0.5	161.523
2X2 min gap 13 min	2	0.5	200.05
2X2 min gap 13 min	3	0.5	69.1477
2X2 min gap 13 min	4	0.5	61.0487
2X2 min gap 13 min	5	0.5	106.953
2X2 min gap 13 min	6	0.5	29.2084
2X2 min gap 13 min	7	0.5	125.621
2X2 min gap 13 min	8	0.5	74.2376
2X2 min gap 13 min	9	0.5	118.466
2X2 min gap 13 min	10	0.5	58.9143
2X2 min gap 13 min	11	0.5	115.318
2X2 min gap 13 min	12	0.5	78.8863
2X2 min gap 13 min	13	0.5	67.2392
2X2 min gap 13 min	14	0.5	65.2412
2X2 min gap 13 min	15	0.5	80.657
2X2 min gap 13 min	16	0.5	41.2743
2X2 min gap 13 min	17	0.5	101.71
2X2 min gap 13 min	18	0.5	26.5356
2X2 min gap 13 min	19	0.5	163.601
2X2 min gap 13 min	20	0.5	101.422
2X2 min gap 13 min	21	0.5	186.748
2X2 min gap 13 min	22	0.5	191.459
2X2 min gap 13 min	23	0.5	295.037
2X2 min gap 13 min	24	0.5	84.4036
2X2 min gap 13 min	25	0.5	66.2228
2X2 min gap 13 min	26	0.5	86.1269
2X2 min gap 13 min	27	0.5	108.802
2X2 min gap 13 min	28	0.5	71.4777
2X2 min gap 13 min	29	0.5	64.5927
2X2 min gap 13 min	30	0.5	133.457
2X2 min gap 13 min	31	0.5	53.3122
2X2 min gap 13 min	32	0.5	56.3235
2X2 min gap 13 min	33	0.5	33.5169
2X2 min gap 18 min	1	0.5	158.902
2X2 min gap 18 min	2	0.5	126.469
2X2 min gap 18 min	3	0.5	63.1466
2X2 min gap 18 min	4	0.5	13.1178
2X2 min gap 18 min	5	0.5	31.1866
2X2 min gap 18 min	6	0.5	17.6224
2X2 min gap 18 min	7	0.5	50.3448
2X2 min gap 18 min	8	0.5	75.3962
2X2 min gap 18 min	9	0.5	62.2319
2X2 min gap 18 min	10	0.5	93.3724
2X2 min gap 18 min	11	0.5	68.3884
2X2 min gap 18 min	12	0.5	98.3305
2X2 min gap 18 min	13	0.5	93.5311
2X2 min gap 18 min	14	0.5	41.0898
2X2 min gap 18 min	15	0.5	74.4031
2X2 min gap 18 min	16	0.5	47.693
2X2 min gap 18 min	17	0.5	68.4454
2X2 min gap 18 min	18	0.5	40.5852
2X2 min gap 18 min	19	0.5	19.9908
2X2 min gap 23 min	1	0.5	23.7098
2X2 min gap 23 min	2	0.5	22.5799
2X2 min gap 23 min	3	0.5	63.1148
2X2 min gap 23 min	4	0.5	18.5337
2X2 min gap 23 min	5	0.5	25.5751
2X2 min gap 23 min	6	0.5	112.555
2X2 min gap 23 min	7	0.5	64.8006
2X2 min gap 23 min	8	0.5	212.526
2X2 min gap 23 min	9	0.5	23.9579
2X2 min gap 23 min	10	0.5	42.3772
2X2 min gap 23 min	11	0.5	23.1823
2X2 min gap 23 min	12	0.5	85.1129
2X2 min gap 23 min	13	0.5	141.41
2X2 min gap 23 min	14	0.5	9.59893
2X2 min gap 23 min	15	0.5	107.111
2X2 min gap 23 min	16	0.5	57.7499
2X2 min gap 23 min	17	0.5	55.9442
2X2 min gap 23 min	18	0.5	45.7682
2X2 min gap 23 min	19	0.5	43.4965
2X2 min gap 23 min	20	0.5	43.9348
2X2 min gap 23 min	21	0.5	15.6253
2X2 min gap 23 min	22	0.5	38.1341
2X2 min gap 23 min	23	0.5	30.0116
2X2 min gap 23 min	24	0.5	27.6389
2X2 min gap 23 min	25	0.5	12.6318
2X2 min gap 23 min	26	0.5	60.457
2X2 min gap 23 min	27	0.5	16.8289
2X2 min gap 23 min	28	0.5	49.7081
2X2 min gap 23 min	29	0.5	26.1077
2X2 min gap 23 min	30	0.5	80.3055
2X2 min gap 23 min	31	0.5	22.91
2X2 min gap 23 min	32	0.5	32.0932
2X2 min gap 23 min	33	0.5	31.0857
2X2 min gap 23 min	34	0.5	24.9108
2X2 min gap 23 min	35	0.5	33.0803
2X2 min gap 23 min	36	0.5	25.6419
2X2 min gap 23 min	37	0.5	39.2926
2X2 min gap 23 min	38	0.5	39.802
2X2 min gap 23 min	39	0.5	47.555
2X2 min gap 23 min	40	0.5	18.5722
2X2 min gap 23 min	41	0.5	61.8881
2X2 min gap 23 min	42	0.5	16.4787
2X2 min gap 23 min	43	0.5	22.1811
2X2 min gap 23 min	44	0.5	22.4027
2X2 min gap 23 min	45	0.5	68.5575
2X2 min gap 23 min	46	0.5	75.4105
2X2 min gap 23 min	47	0.5	121.271
2X2 min gap 23 min	48	0.5	8.17667

## Sheet: S4A
Pulses (#)/Total IL-1 duration	Maximum nuclear RelA (fold)
1/6	2.9819
1/6	2.7518
1/6	3.0524
1/6	2.64
1/6	3.8118
1/6	3.2153
1/6	2.7602
1/6	2.7109
1/6	3.291
1/6	1.8501
1/6	2.4116
1/6	2.1677
1/6	2.3023
1/6	4.4077
1/6	3.2631
1/6	2.6062
1/6	3.2409
1/6	3.0179
1/6	2.2571
1/6	3.0881
1/6	2.5355
1/6	2.4051
1/6	2.9799
1/6	2.4363
1/6	3.4494
1/6	1.9703
1/6	3.1938
1/6	3.809
3/6	4.2364
3/6	2.9931
3/6	4.0001
3/6	3.2337
3/6	2.452
3/6	2.7698
3/6	3.4013
3/6	3.4956
3/6	4.4722
3/6	2.9003
3/6	4.4397
3/6	3.1148
3/6	4.3955
3/6	2.676
3/6	3.0759
3/6	3.1189
3/6	4.3702
3/6	4.7204
3/6	5.856
3/6	2.8862
3/6	3.2041
3/6	2.8755
3/6	2.3576
2/6	2.9693
2/6	4.2092
2/6	2.6132
2/6	2.386
2/6	2.4975
2/6	2.9748
2/6	2.4336
2/6	3.7818
2/6	2.5274
2/6	3.5161
2/6	2.9127
2/6	3.221
2/6	3.3115
2/6	2.6203
2/6	3.4883
2/6	2.6268
2/6	2.9903
2/6	2.6378
2/6	4.6495
4/6	3.2943
4/6	2.8061
4/6	3.2413
4/6	2.8046
4/6	2.9375
4/6	2.5521
4/6	2.6727
4/6	3.4943
4/6	3.7359
4/6	3.8655
4/6	3.6199
4/6	4.1514
4/6	3.3758
4/6	3.5901
4/6	3.4985
4/6	3.6804
4/6	3.6121
4/6	3.8595
4/6	2.9488
1/15	2.8657
1/15	3.2512
1/15	2.9635
1/15	2.9836
1/15	3.1109
1/15	2.6173
1/15	3.6794
1/15	3.3774
1/15	4.4429
1/15	4.8241
1/15	3.0206
1/15	3.5265
1/15	3.0991
1/15	3.2699
1/15	2.0963
1/15	3.2641
1/15	2.0916
1/15	2.7346
1/15	1.979
1/15	4.0138
1/15	3.7425
1/15	3.069

## Sheet: S4B
Score	-2.1749	-1.4275	-1.7134	-0.2191	6.1291	3.4041	2.2015	1.8356
Zero Order Model
y = m*t+b
m	-0.0281	-0.0273	-0.0256	-0.0295	-0.0118	-0.0152	-0.0209	-0.0165
b	1.2919	1.3089	1.189	1.3563	1.1531	1.181	1.2738	1.2131
First Order Model
y = N_0*exp(k*(t-offset))
N_0	0.9268	0.9544	0.7533	0.8846	0.9757	0.9524	0.9399	0.9322
k	-0.1157	-0.0854	-0.1574	-0.0767	0.0902	0.0506	0.0417	0.0307
offset	13	13	17	16	15	15	16	17
Time (minutes)	Nuclear RelA (normalized)	Nuclear RelA (normalized)	Nuclear RelA (normalized)	Nuclear RelA (normalized)	Nuclear RelA (normalized)	Nuclear RelA (normalized)	Nuclear RelA (normalized)	Nuclear RelA (normalized)
0	0	0	0	0	0	0	0	0
4	0	0.027	0.0462	0.0135	0.0006	0.0008	0	0.001
8	0	0.007	0	0.0286	0.001	0	0	0
12	0.0099	0.1128	0.012	0.0881	0.0634	0.1461	0.1435	0.1389
16	0.2819	0.3282	0.2685	0.4308	0.1861	0.2526	0.3442	0.2608
20	0.6026	0.5589	0.4708	0.6636	0.3315	0.3523	0.4601	0.3951
24	0.7919	0.8481	0.6069	0.7994	0.5272	0.4938	0.6617	0.6316
28	0.9355	0.9306	0.8358	0.9186	0.6707	0.6748	0.742	0.6802
32	0.9419	0.9496	0.8799	0.9821	0.7843	0.8189	0.8136	0.7906
36	0.9914	0.9673	0.9457	1	0.8641	0.8318	0.8746	0.863
40	0.9716	0.966	0.9761	0.9614	0.9213	0.8904	0.8521	0.9068
44	1	1	1	0.9908	0.9515	0.987	0.8443	0.9207
48	0.9268	0.9544	0.9549	0.9768	0.9818	1	0.9808	0.9877
52	0.851	0.8943	0.8416	0.9223	1	0.9774	1	1
56	0.7744	0.8757	0.8325	0.9561	0.9757	0.9524	0.9529	0.9754
60	0.7027	0.7868	0.7815	0.8846	0.9667	0.8852	0.9399	0.999
64	0.6786	0.775	0.7533	0.8335	0.9329	0.8851	0.8795	0.9322
68	0.5607	0.7192	0.6236	0.7948	0.9577	0.8423	0.9106	0.8905
72	0.5362	0.6616	0.5528	0.7753	0.9447	0.8149	0.8994	0.8897
76	0.4353	0.592	0.447	0.7343	0.9476	0.7727	0.9017	0.8945
80	0.4011	0.5308	0.3878	0.6835	0.8958	0.743	0.8317	0.8192
84	0.3785	0.5007	0.3697	0.6727	0.8916	0.7343	0.8284	0.7959
88	0.3159	0.4216	0.3194	0.6067	0.8968	0.7515	0.8259	0.7969
92	0.2852	0.3678	0.2402	0.5641	0.9049	0.7431	0.8049	0.7247
96	0.2853	0.3453	0.2239	0.5498	0.8993	0.7721	0.8119	0.7071
100	0.1735	0.2678	0.1996	0.4954	0.8691	0.7549	0.8072	0.7456
104	0.1694	0.2438	0.1686	0.4409	0.8688	0.7379	0.7672	0.7346
108	0.1597	0.219	0.1534	0.4096	0.8453	0.7086	0.7704	0.7228
112	0.1174	0.1798	0.1131	0.3596	0.8477	0.7297	0.7264	0.7026
116	0.0747	0.1551	0.0948	0.3186	0.8533	0.7249	0.6896	0.6993
120	0.0682	0.1345	0.0839	0.2708	0.8316	0.658	0.6529	0.6331
124	0.0512	0.1115	0.0607	0.2629	0.822	0.7048	0.648	0.6088
128	0.0414	0.0962	0.0752	0.2226	0.8211	0.7231	0.6135	0.6392
132	0	0.0973	0.0507	0.1647	0.7729	0.6711	0.5926	0.6093
136	0.0254	0.1201	0.0278	0.1666	0.8034	0.6502	0.5907	0.5757
140	0	0.1053	0.0159	0.1211	0.7794	0.6574	0.6186	0.5839
144	0	0.1216	0	0.1121	0.7744	0.6294	0.6083	0.5402
148	0	0.1362	0	0.0951	0.7719	0.6374	0.5673	0.515
152	0	0.1267	0	0.0706	0.7569	0.6306	0.514	0.4851
156	0	0.1293	0	0.0717	0.7317	0.6088	0.485	0.479
160	0	0.1211	0	0.0697	0.7134	0.605	0.4394	0.4482
164	0	0.1292	0	0.037	0.7054	0.5998	0.4355	0.4544
168	0	0.082	0	0.0138	0.7086	0.585	0.3903	0.4849
172	0	0.071	0	0.0274	0.6628	0.5333	0.3479	0.4654
176	0	0.0596	0.0229	0.0071	0.6231	0.5363	0.3339	0.4883
180	0	0.0543	0.01	0	0.6091	0.4799	0.3138	0.453

## Sheet: S4C
Pulses (#) / Total IL-1 Duration (min)	Cell Number	Nuclear RelA exit rate score
IKK_RelA_Single_6min_pulse	1	-0.5898
IKK_RelA_Single_6min_pulse	2	-0.2721
IKK_RelA_Single_6min_pulse	3	-0.4507
IKK_RelA_Single_6min_pulse	4	-2.1749
IKK_RelA_Single_6min_pulse	5	-1.4275
IKK_RelA_Single_6min_pulse	6	-0.2191
IKK_RelA_Single_6min_pulse	7	-2.8296
IKK_RelA_Single_6min_pulse	8	-1.8886
IKK_RelA_Single_6min_pulse	9	-1.4124
IKK_RelA_Single_6min_pulse	10	-3.8706
IKK_RelA_Single_6min_pulse	11	-1.7134
IKK_RelA_Single_6min_pulse	12	-0.2414
IKK_RelA_Single_6min_pulse	13	-1.1873
IKK_RelA_Single_6min_pulse	14	-0.8514
IKK_RelA_Single_6min_pulse	15	-3.1837
IKK_RelA_Single_6min_pulse	16	-0.8903
IKK_RelA_Single_6min_pulse	17	-1.0358
IKK_RelA_Single_6min_pulse	18	-1.7567
IKK_RelA_Single_6min_pulse	19	-3.3827
IKK_RelA_Single_6min_pulse	20	-0.755
IKK_RelA_Single_6min_pulse	21	-2.9665
IKK_RelA_Single_6min_pulse	22	-4.843
IKK_RelA_Single_6min_pulse	23	-1.6855
IKK_RelA_Single_6min_pulse	24	-0.8106
IKK_RelA_Single_6min_pulse	25	-1.7172
IKK_RelA_Single_6min_pulse	26	0.4212
IKK_RelA_Single_6min_pulse	27	-2.7567
IKK_RelA_Single_6min_pulse	28	-0.5052
IKK_RelA_Two_3min_pulses_05min_gap	1	2.6374
IKK_RelA_Two_3min_pulses_05min_gap	2	4.3405
IKK_RelA_Two_3min_pulses_05min_gap	3	5.8871
IKK_RelA_Two_3min_pulses_05min_gap	4	0.799
IKK_RelA_Two_3min_pulses_05min_gap	5	0.5741
IKK_RelA_Two_3min_pulses_05min_gap	6	3.9131
IKK_RelA_Two_3min_pulses_05min_gap	7	-0.2025
IKK_RelA_Two_3min_pulses_05min_gap	8	1.8659
IKK_RelA_Two_3min_pulses_05min_gap	9	1.1551
IKK_RelA_Two_3min_pulses_05min_gap	10	0.5307
IKK_RelA_Two_3min_pulses_05min_gap	11	0.3887
IKK_RelA_Two_3min_pulses_05min_gap	12	-0.0788
IKK_RelA_Two_3min_pulses_05min_gap	13	-0.1109
IKK_RelA_Two_3min_pulses_05min_gap	14	-0.4046
IKK_RelA_Two_3min_pulses_05min_gap	15	0.4899
IKK_RelA_Two_3min_pulses_05min_gap	16	-0.1993
IKK_RelA_Two_3min_pulses_05min_gap	17	1.0046
IKK_RelA_Two_3min_pulses_05min_gap	18	1.2225
IKK_RelA_Two_3min_pulses_05min_gap	19	0.2866
IKK_RelA_Three_2min_pulses_05min_gap	1	-0.1934
IKK_RelA_Three_2min_pulses_05min_gap	2	0.0799
IKK_RelA_Three_2min_pulses_05min_gap	3	0.267
IKK_RelA_Three_2min_pulses_05min_gap	4	6.2729
IKK_RelA_Three_2min_pulses_05min_gap	5	-0.1272
IKK_RelA_Three_2min_pulses_05min_gap	6	0.2414
IKK_RelA_Three_2min_pulses_05min_gap	7	3.1806
IKK_RelA_Three_2min_pulses_05min_gap	8	1.0253
IKK_RelA_Three_2min_pulses_05min_gap	9	0.0785
IKK_RelA_Three_2min_pulses_05min_gap	10	0.9994
IKK_RelA_Three_2min_pulses_05min_gap	11	-0.1301
IKK_RelA_Three_2min_pulses_05min_gap	12	-1.1374
IKK_RelA_Three_2min_pulses_05min_gap	13	-0.25
IKK_RelA_Three_2min_pulses_05min_gap	14	1.1752
IKK_RelA_Three_2min_pulses_05min_gap	15	-0.707
IKK_RelA_Three_2min_pulses_05min_gap	16	-0.5286
IKK_RelA_Three_2min_pulses_05min_gap	17	0.2811
IKK_RelA_Three_2min_pulses_05min_gap	18	3.1827
IKK_RelA_Three_2min_pulses_05min_gap	19	-0.8649
IKK_RelA_Three_2min_pulses_05min_gap	20	-0.9322
IKK_RelA_Three_2min_pulses_05min_gap	21	0.4293
IKK_RelA_Three_2min_pulses_05min_gap	22	0.0267
IKK_RelA_Three_2min_pulses_05min_gap	23	-0.3572
IKK_RelA_Four_90sec_pulses_05min_gap	1	3.6607
IKK_RelA_Four_90sec_pulses_05min_gap	2	2.2949
IKK_RelA_Four_90sec_pulses_05min_gap	3	2.2015
IKK_RelA_Four_90sec_pulses_05min_gap	4	1.8356
IKK_RelA_Four_90sec_pulses_05min_gap	5	0.8948
IKK_RelA_Four_90sec_pulses_05min_gap	6	1.3523
IKK_RelA_Four_90sec_pulses_05min_gap	7	3.4041
IKK_RelA_Four_90sec_pulses_05min_gap	8	6.1291
IKK_RelA_Four_90sec_pulses_05min_gap	9	3.4775
IKK_RelA_Four_90sec_pulses_05min_gap	10	6.2186
IKK_RelA_Four_90sec_pulses_05min_gap	11	5.4104
IKK_RelA_Four_90sec_pulses_05min_gap	12	9.0414
IKK_RelA_Four_90sec_pulses_05min_gap	13	1.277
IKK_RelA_Four_90sec_pulses_05min_gap	14	0.0453
IKK_RelA_Four_90sec_pulses_05min_gap	15	1.7209
IKK_RelA_Four_90sec_pulses_05min_gap	16	2.9659
IKK_RelA_Four_90sec_pulses_05min_gap	17	1.4768
IKK_RelA_Four_90sec_pulses_05min_gap	18	1.3706
IKK_RelA_Four_90sec_pulses_05min_gap	19	-0.0442
IKK_RelA_Single_15min_pulse	1	-0.5194
IKK_RelA_Single_15min_pulse	2	0.2511
IKK_RelA_Single_15min_pulse	3	0.0221
IKK_RelA_Single_15min_pulse	4	0.8888
IKK_RelA_Single_15min_pulse	5	0.7986
IKK_RelA_Single_15min_pulse	6	-0.7009
IKK_RelA_Single_15min_pulse	7	-0.458
IKK_RelA_Single_15min_pulse	8	-0.0983
IKK_RelA_Single_15min_pulse	9	0.0538
IKK_RelA_Single_15min_pulse	10	1.0591
IKK_RelA_Single_15min_pulse	11	-0.6129
IKK_RelA_Single_15min_pulse	12	-0.7576
IKK_RelA_Single_15min_pulse	13	-0.2217
IKK_RelA_Single_15min_pulse	14	0.1028
IKK_RelA_Single_15min_pulse	15	-0.8865
IKK_RelA_Single_15min_pulse	16	0.5161
IKK_RelA_Single_15min_pulse	17	-1.5578
IKK_RelA_Single_15min_pulse	18	-0.0715
IKK_RelA_Single_15min_pulse	19	-2.1241
IKK_RelA_Single_15min_pulse	20	-2.863
IKK_RelA_Single_15min_pulse	21	-3.2771
IKK_RelA_Single_15min_pulse	22	-2.9331

[truncated: 15 more sheets: S4D, S4E, S5A, S5B, S5C, S5D-G, S6A, S6B, S7B, S7C, S8A, S8B, S9A, S9B, S9C]
